# Supplementary material for: Isopropyl N-[1′-(methoxy­carbon­yl)ferro­cen­yl]carbamate–ethyl N-[1′-(methoxy­carbon­yl)ferrocen­yl]carbamate (0.6/0.4)
Source: Acta Crystallogr Sect E Struct Rep Online. 2009 Mar 14;65(Pt 4):m401. doi: 10.1107/S1600536809008204 (PMC2968887; doi:10.1107/S1600536809008204)
Supplement: Supplementary file 1 [file e-65-0m401-sup1.cif]

##############################################################################
###                                                                        ###
###        Electronic paper (Acta Crystallographica Section E)             ###
###                                                                        ###
##############################################################################
#                                                                            #
# This CIF contains the data in a paper accepted for publication in Acta     #
# Crystallographica Section E. It conforms to the requirements of Notes      #
# for Authors for Section E, and has been peer reviewed under the auspices   #
# of the IUCr Commission on Journals.                                        #
#                                                                            #
# Full details of the Crystallographic Information File format               #
# are given in the paper "The Crystallographic Information File (CIF):       #
# a New Standard Archive File for Crystallography" by S. R. Hall, F. H.      #
# Allen and I. D. Brown [Acta Cryst. (1991), A47, 655-685].                  #
#                                                                            #
# The current version of the core CIF dictionary is obtainable from          #
# ftp://ftp.iucr.org/pub/cif_core.dic. The current version number is 2.4.    #
#                                                                            #
# Software is freely available for graphical display of the structure(s) in  #
# this CIF.  For information consult the CIF home page http://www.iucr.org/  #
# cif/home.html                                                              #
#                                                                            #
# This file may be used for bona fide research purposes within the           #
# scientific community so long as proper attribution is given to the journal # 
# article from which it was obtained.                                        #
#                                                                            #
##############################################################################
                                             
data_global
_audit_creation_method     'from SHELXL97 CIF and IUCr SHELXL97-template'
_journal_date_recd_electronic     2009-02-13
_journal_date_accepted     2009-03-05
_journal_name_full     'Acta Crystallographica, Section E'
_journal_year     2009
_journal_volume     65
_journal_issue      4
_journal_page_first     m401
_journal_page_last     m401
_journal_paper_category     QM
_journal_coeditor_code     KJ2117
_publ_contact_author_name     'Dr. Michael Jennings'
_publ_contact_author_address
;
Department of Chemistry
The University of Western Ontario
London, Ontario, N6A 5B7,
CANADA
;
_publ_contact_author_email     'mjenning@uwo.ca'
_publ_contact_author_fax     '(519) 661-3022'
_publ_contact_author_phone     '(519) 661-2167'
_publ_section_title
;
Isopropyl <i>N</i>-[1'-(methoxycarbonyl)ferrocenyl]carbamate--ethyl
<i>N</i>-[1'-(methoxycarbonyl)ferrocenyl]carbamate (0.6/0.4)
;
loop_
    _publ_author_name
    _publ_author_footnote
    _publ_author_address
    'Lataifeh, Anas' ?
;
Department of Chemistry
The University of Western Ontario
London, Ontario
Canada N6A 5B7
;
    'Kraatz, Heinz-Bernhard' ?
;
Department of Chemistry
The University of Western Ontario
London, Ontario
Canada N6A 5B7
;
    'Jennings, Michael C.' ?
;
Department of Chemistry
The University of Western Ontario
London, Ontario
Canada N6A 5B7
;
_publ_section_synopsis     .
data_I
_audit_creation_method     SHELXL-97
_chemical_name_systematic
;
Isopropyl <i>N</i>-[1'-(methoxycarbonyl)ferrocenyl]carbamate--ethyl
<i>N</i>-[1'-(methoxycarbonyl)ferrocenyl]carbamate (0.6/0.4)
;
_chemical_name_common     ?
_chemical_formula_moiety     '0.6(C16 H19 Fe N O4), 0.4(C15 H17 Fe N O4)'
_chemical_formula_sum     'C15.60 H18.20 Fe N O4'
_chemical_formula_iupac
             '[Fe (C7 H7 O2) (C9 H12 N O2)]0.6 [Fe (C7 H7 O2) (C8 H10 N O2)]0.4'
_chemical_formula_weight     339.56
_chemical_melting_point     ?
_symmetry_cell_setting     monoclinic
_symmetry_space_group_name_H-M     'P 21/c'
_symmetry_space_group_name_Hall     '-P 2ybc'
loop_
    _symmetry_equiv_pos_as_xyz
    'x, y, z'
    '-x, y+1/2, -z+1/2'
    '-x, -y, -z'
    'x, -y-1/2, z-1/2'
_cell_length_a     9.7494(19)
_cell_length_b     15.624(3)
_cell_length_c     9.860(2)
_cell_angle_alpha     90.00
_cell_angle_beta     100.82(3)
_cell_angle_gamma     90.00
_cell_volume     1475.2(5)
_cell_formula_units_Z     4
_cell_measurement_reflns_used     13419
_cell_measurement_theta_min     2.04
_cell_measurement_theta_max     27.48
_cell_measurement_temperature     150(2)
_exptl_crystal_description     plate
_exptl_crystal_colour     orange
_exptl_crystal_size_max     0.40
_exptl_crystal_size_mid     0.22
_exptl_crystal_size_min     0.10
_exptl_crystal_density_diffrn     1.529
_exptl_crystal_density_meas     ?
_exptl_crystal_density_method     'not measured'
_exptl_crystal_F_000     707
_exptl_absorpt_coefficient_mu     1.039
_exptl_absorpt_correction_type     'multi-scan'
_exptl_absorpt_process_details
;
from symmetry-related measurements (SORTAV; Blessing, 1995)
;
_exptl_absorpt_correction_T_min     0.740
_exptl_absorpt_correction_T_max     0.906
_exptl_special_details
;
;
_diffrn_ambient_temperature     150(2)
_diffrn_radiation_type     MoK\a
_diffrn_radiation_wavelength     0.71073
_diffrn_radiation_source     'fine-focus sealed tube'
_diffrn_radiation_monochromator     graphite
_diffrn_measurement_device_type     'Nonius KappaCCD'
_diffrn_measurement_method     '\f scans, and \w scans with \k offsets'
_diffrn_detector_area_resol_mean     ?
_diffrn_reflns_number     14609
_diffrn_reflns_av_R_equivalents     0.063
_diffrn_reflns_av_sigmaI/netI     0.0403
_diffrn_reflns_theta_min     2.61
_diffrn_reflns_theta_max     27.48
_diffrn_reflns_theta_full     27.48
_diffrn_measured_fraction_theta_max     0.996
_diffrn_measured_fraction_theta_full     0.996
_diffrn_reflns_limit_h_min     -12
_diffrn_reflns_limit_h_max     12
_diffrn_reflns_limit_k_min     -20
_diffrn_reflns_limit_k_max     20
_diffrn_reflns_limit_l_min     -12
_diffrn_reflns_limit_l_max     12
_diffrn_standards_number     0
_diffrn_standards_interval_count     ?
_diffrn_standards_interval_time     ?
_diffrn_standards_decay_%     ?
_refine_special_details
;
Refinement of <i>F</i>^2^ against ALL reflections. The weighted <i>R</i>-factor
<i>wR</i> and goodness of fit <i>S</i> are based on <i>F</i>^2^, conventional
<i>R</i>-factors <i>R</i> are based on <i>F</i>, with <i>F</i> set to zero for
negative <i>F</i>^2^. The threshold expression of <i>F</i>^2^ >
\s(<i>F</i>^2^) is used only for calculating <i>R</i>-factors(gt) <i>etc</i>.
and is not relevant to the choice of reflections for refinement.
<i>R</i>-factors based on <i>F</i>^2^ are statistically about twice as large
as those based on <i>F</i>, and <i>R</i>- factors based on ALL data will be
even larger.
;
_reflns_number_total     3377
_reflns_number_gt     2817
_reflns_threshold_expression     I>2\s(I)
_refine_ls_structure_factor_coef     Fsqd
_refine_ls_matrix_type     full
_refine_ls_R_factor_all     0.0505
_refine_ls_R_factor_gt     0.0398
_refine_ls_wR_factor_gt     0.0945
_refine_ls_wR_factor_ref     0.1003
_refine_ls_goodness_of_fit_ref     1.054
_refine_ls_restrained_S_all     0.999
_refine_ls_number_reflns     3377
_refine_ls_number_parameters     257
_refine_ls_number_restraints     391
_refine_ls_hydrogen_treatment     constr
_refine_ls_weighting_scheme     calc
_refine_ls_weighting_details
         'calc w=1/[\s^2^(Fo^2^)+(0.0444P)^2^+1.0113P] where P=(Fo^2^+2Fc^2^)/3'
_atom_sites_solution_hydrogens     geom
_atom_sites_solution_primary     direct
_atom_sites_solution_secondary     difmap
_refine_ls_shift/su_max     0.002
_refine_ls_shift/su_mean     0.000
_refine_diff_density_max     0.439
_refine_diff_density_min     -0.464
_refine_ls_extinction_method     none
_refine_ls_extinction_coef     ?
loop_
    _atom_type_symbol
    _atom_type_description
    _atom_type_scat_dispersion_real
    _atom_type_scat_dispersion_imag
    _atom_type_scat_source
    'C' 'C' 0.0033 0.0016
                         'International Tables Vol C Tables 4.2.6.8 and 6.1.1.4'
    'H' 'H' 0.0000 0.0000
                         'International Tables Vol C Tables 4.2.6.8 and 6.1.1.4'
    'N' 'N' 0.0061 0.0033
                         'International Tables Vol C Tables 4.2.6.8 and 6.1.1.4'
    'O' 'O' 0.0106 0.0060
                         'International Tables Vol C Tables 4.2.6.8 and 6.1.1.4'
    'Fe' 'Fe' 0.3463 0.8444
                         'International Tables Vol C Tables 4.2.6.8 and 6.1.1.4'
_computing_data_collection     'COLLECT (Nonius, 2001)'
_computing_cell_refinement     'DENZO-SMN (Otwinowski & Minor, 1997)'
_computing_data_reduction     'DENZO-SMN (Otwinowski & Minor, 1997)'
_computing_structure_solution     'SHELXS97 (Sheldrick, 2008)'
_computing_structure_refinement     'SHELXL97 (Sheldrick, 2008)'
_computing_molecular_graphics     'SHELXTL/PC (Sheldrick, 2008)'
_computing_publication_material     'SHELXTL/PC (Sheldrick, 2008)'
loop_
    _atom_site_type_symbol
    _atom_site_label
    _atom_site_fract_x
    _atom_site_fract_y
    _atom_site_fract_z
    _atom_site_U_iso_or_equiv
    _atom_site_adp_type
    _atom_site_calc_flag
    _atom_site_refinement_flags
    _atom_site_occupancy
    _atom_site_disorder_assembly
    _atom_site_disorder_group
    Fe Fe 0.78558(3) 1.126971(18) 0.20906(3) 0.02654(11) Uani d U 1 A .
    C C1 0.6804(2) 1.19504(13) 0.3330(2) 0.0321(4) Uani d U 1 . .
    H H1A 0.5807 1.1867 0.3418 0.039 Uiso calc R 1 . .
    C C2 0.7297(3) 1.25123(14) 0.2403(2) 0.0367(5) Uani d U 1 . .
    H H2A 0.6705 1.2887 0.1706 0.044 Uiso calc R 1 . .
    C C3 0.8778(3) 1.24367(14) 0.2608(2) 0.0372(5) Uani d U 1 . .
    H H3A 0.9403 1.2750 0.2080 0.045 Uiso calc R 1 . .
    C C4 0.9215(2) 1.18269(14) 0.3677(2) 0.0323(4) Uani d U 1 . .
    H H4A 1.0197 1.1642 0.4040 0.039 Uiso calc R 1 . .
    C C5 0.7997(2) 1.15270(13) 0.4133(2) 0.0281(4) Uani d U 1 . .
    C C6 0.7987(2) 1.08701(13) 0.5188(2) 0.0279(4) Uani d U 1 . .
    O O7 0.90170(15) 1.05702(10) 0.59097(17) 0.0360(4) Uani d U 1 . .
    O O8 0.66914(15) 1.06384(10) 0.53090(16) 0.0329(3) Uani d U 1 . .
    C C9 0.6609(3) 1.00237(16) 0.6387(3) 0.0401(5) Uani d U 1 . .
    H H9A 0.7121 0.9504 0.6229 0.060 Uiso calc R 1 . .
    H H9B 0.5629 0.9880 0.6377 0.060 Uiso calc R 1 . .
    H H9C 0.7022 1.0270 0.7285 0.060 Uiso calc R 1 . .
    C C10 0.8967(2) 1.03436(15) 0.1286(2) 0.0364(5) Uani d U 1 A .
    H H10A 0.9987 1.0223 0.1575 0.044 Uiso calc R 1 . .
    C C11 0.8348(3) 1.09292(16) 0.0240(2) 0.0390(5) Uani d U 1 . .
    H H11A 0.8860 1.1292 -0.0336 0.047 Uiso calc R 1 . .
    C C12 0.6877(2) 1.09098(15) 0.0158(2) 0.0366(5) Uani d U 1 . .
    H H12A 0.6178 1.1258 -0.0484 0.044 Uiso calc R 1 . .
    C C13 0.6566(2) 1.03129(14) 0.1156(2) 0.0326(5) Uani d U 1 A .
    H H13A 0.5618 1.0167 0.1336 0.039 Uiso calc R 1 . .
    C C14 0.7866(2) 0.99586(13) 0.1840(2) 0.0308(4) Uani d U 1 . .
    N N15A 0.8170(15) 0.9348(8) 0.2832(15) 0.0298(18) Uani d PU 0.60 A 1
    H H15A 0.9036 0.9299 0.3281 0.036 Uiso calc PR 0.60 A 1
    C C16A 0.7063(14) 0.8747(8) 0.3191(11) 0.034(2) Uani d PU 0.60 A 1
    O O17A 0.5884(19) 0.8780(12) 0.2670(11) 0.039(2) Uani d PU 0.60 A 1
    O O18A 0.7847(3) 0.80918(19) 0.3703(3) 0.0288(6) Uani d PU 0.60 A 1
    C C19A 0.6961(4) 0.7395(3) 0.4008(5) 0.0297(8) Uani d PU 0.60 A 1
    H H19A 0.6203 0.7287 0.3191 0.036 Uiso calc PR 0.60 A 1
    C C20A 0.6332(6) 0.7639(4) 0.5229(6) 0.0466(13) Uani d PU 0.60 A 1
    H H20A 0.7078 0.7762 0.6019 0.070 Uiso calc PR 0.60 A 1
    H H20B 0.5759 0.7166 0.5462 0.070 Uiso calc PR 0.60 A 1
    H H20C 0.5747 0.8149 0.5005 0.070 Uiso calc PR 0.60 A 1
    C C21A 0.7913(5) 0.6619(3) 0.4267(7) 0.0431(12) Uani d PU 0.60 A 1
    H H21A 0.8368 0.6530 0.3473 0.065 Uiso calc PR 0.60 A 1
    H H21B 0.7360 0.6113 0.4398 0.065 Uiso calc PR 0.60 A 1
    H H21C 0.8624 0.6715 0.5098 0.065 Uiso calc PR 0.60 A 1
    N N15B 0.797(2) 0.9282(13) 0.289(2) 0.032(3) Uani d PU 0.40 A 2
    H H15B 0.8683 0.9303 0.3582 0.038 Uiso calc PR 0.40 A 2
    C C16B 0.7224(19) 0.8744(13) 0.2867(15) 0.024(2) Uani d PU 0.40 A 2
    O O17B 0.595(3) 0.8684(18) 0.2333(18) 0.039(3) Uani d PU 0.40 A 2
    O O18B 0.7611(6) 0.8251(3) 0.4349(6) 0.0426(12) Uani d PU 0.40 A 2
    C C19B 0.6752(9) 0.7564(6) 0.4736(12) 0.052(2) Uani d PU 0.40 A 2
    H H19B 0.5754 0.7688 0.4374 0.062 Uiso calc PR 0.40 A 2
    H H19C 0.6887 0.7526 0.5755 0.062 Uiso calc PR 0.40 A 2
    C C20B 0.7132(13) 0.6753(6) 0.4178(12) 0.078(3) Uani d PU 0.40 A 2
    H H20D 0.6956 0.6784 0.3167 0.117 Uiso calc PR 0.40 A 2
    H H20E 0.6570 0.6292 0.4469 0.117 Uiso calc PR 0.40 A 2
    H H20F 0.8124 0.6638 0.4522 0.117 Uiso calc PR 0.40 A 2
loop_
    _atom_site_aniso_label
    _atom_site_aniso_U_11
    _atom_site_aniso_U_22
    _atom_site_aniso_U_33
    _atom_site_aniso_U_12
    _atom_site_aniso_U_13
    _atom_site_aniso_U_23
    Fe 0.02407(16) 0.03112(17) 0.02215(17) 0.00247(11) -0.00153(11) -0.00056(11)
    C1 0.0310(10) 0.0354(11) 0.0288(11) 0.0068(8) 0.0026(9) -0.0032(8)
    C2 0.0463(13) 0.0294(10) 0.0315(12) 0.0075(9) -0.0005(10) -0.0002(9)
    C3 0.0430(12) 0.0326(11) 0.0338(12) -0.0065(9) 0.0012(10) 0.0016(9)
    C4 0.0280(10) 0.0373(11) 0.0286(11) -0.0048(8) -0.0024(8) -0.0038(9)
    C5 0.0295(10) 0.0305(9) 0.0222(10) 0.0007(8) -0.0008(8) -0.0044(8)
    C6 0.0258(10) 0.0331(10) 0.0229(10) 0.0007(8) -0.0004(8) -0.0056(8)
    O7 0.0279(8) 0.0424(9) 0.0335(9) 0.0016(6) -0.0052(6) 0.0066(7)
    O8 0.0255(7) 0.0429(8) 0.0287(8) -0.0008(6) 0.0008(6) 0.0046(6)
    C9 0.0379(12) 0.0491(13) 0.0325(12) -0.0051(10) 0.0045(10) 0.0053(10)
    C10 0.0332(11) 0.0426(12) 0.0324(12) 0.0082(9) 0.0042(9) -0.0071(9)
    C11 0.0418(13) 0.0499(13) 0.0255(11) 0.0050(10) 0.0066(9) -0.0041(9)
    C12 0.0390(12) 0.0428(12) 0.0228(10) 0.0048(9) -0.0074(9) -0.0022(9)
    C13 0.0283(10) 0.0349(11) 0.0298(11) 0.0012(8) -0.0072(8) -0.0048(9)
    C14 0.0284(10) 0.0302(10) 0.0291(11) 0.0031(8) -0.0068(9) -0.0061(8)
    N15A 0.022(4) 0.027(2) 0.036(3) -0.010(2) -0.005(3) -0.003(2)
    C16A 0.033(4) 0.027(2) 0.040(6) -0.004(2) -0.004(3) 0.003(3)
    O17A 0.027(2) 0.045(4) 0.040(5) -0.002(2) -0.011(4) 0.000(4)
    O18A 0.0233(13) 0.0283(14) 0.0325(17) -0.0025(10) -0.0009(13) 0.0076(13)
    C19A 0.032(2) 0.028(2) 0.027(2) -0.0064(14) 0.0018(17) 0.0043(16)
    C20A 0.044(3) 0.056(3) 0.044(3) -0.010(2) 0.021(2) 0.000(2)
    C21A 0.040(2) 0.031(2) 0.055(3) 0.0009(19) 0.000(2) 0.0122(19)
    N15B 0.013(5) 0.030(5) 0.047(5) 0.004(3) -0.012(3) 0.008(4)
    C16B 0.017(4) 0.037(4) 0.017(5) 0.002(3) 0.001(3) 0.006(3)
    O17B 0.031(4) 0.048(6) 0.032(7) -0.006(3) -0.008(5) -0.002(5)
    O18B 0.038(3) 0.038(3) 0.045(3) -0.007(2) -0.009(2) 0.014(2)
    C19B 0.045(5) 0.054(5) 0.057(7) -0.010(4) 0.012(4) 0.023(4)
    C20B 0.115(9) 0.047(5) 0.069(6) -0.020(6) 0.011(7) 0.004(4)
_geom_special_details
;
All e.s.d.'s (except the e.s.d. in the dihedral angle between two l.s. planes)
are estimated using the full covariance matrix. The cell e.s.d.'s are taken
into account individually in the estimation of e.s.d.'s in distances, angles
and torsion angles; correlations between e.s.d.'s in cell parameters are only
used when they are defined by crystal symmetry. An approximate (isotropic)
treatment of cell e.s.d.'s is used for estimating e.s.d.'s involving l.s.
planes.
;
loop_
    _geom_bond_atom_site_label_1
    _geom_bond_atom_site_label_2
    _geom_bond_site_symmetry_2
    _geom_bond_distance
    _geom_bond_publ_flag
    Fe C5 . 2.033(2) ?
    Fe C1 . 2.037(2) ?
    Fe C11 . 2.042(2) ?
    Fe C12 . 2.043(2) ?
    Fe C4 . 2.045(2) ?
    Fe C10 . 2.054(2) ?
    Fe C3 . 2.055(2) ?
    Fe C2 . 2.055(2) ?
    Fe C13 . 2.057(2) ?
    Fe C14 . 2.064(2) ?
    C1 C2 . 1.415(3) ?
    C1 C5 . 1.439(3) ?
    C1 H1A . 1.0000 ?
    C2 C3 . 1.425(3) ?
    C2 H2A . 1.0000 ?
    C3 C4 . 1.425(3) ?
    C3 H3A . 1.0000 ?
    C4 C5 . 1.426(3) ?
    C4 H4A . 1.0000 ?
    C5 C6 . 1.463(3) ?
    C6 O7 . 1.211(2) ?
    C6 O8 . 1.340(2) ?
    O8 C9 . 1.446(3) ?
    C9 H9A . 0.9800 ?
    C9 H9B . 0.9800 ?
    C9 H9C . 0.9800 ?
    C10 C11 . 1.425(3) ?
    C10 C14 . 1.425(3) ?
    C10 H10A . 1.0000 ?
    C11 C12 . 1.421(3) ?
    C11 H11A . 1.0000 ?
    C12 C13 . 1.429(3) ?
    C12 H12A . 1.0000 ?
    C13 C14 . 1.431(3) ?
    C13 H13A . 1.0000 ?
    C14 N15A . 1.358(13) ?
    C14 N15B . 1.467(18) ?
    N15A C16A . 1.522(17) ?
    N15A H15A . 0.8800 ?
    C16A O17A . 1.17(2) ?
    C16A O18A . 1.320(14) ?
    O18A C19A . 1.455(5) ?
    C19A C20A . 1.500(6) ?
    C19A C21A . 1.518(6) ?
    C19A H19A . 1.0000 ?
    C20A H20A . 0.9800 ?
    C20A H20B . 0.9800 ?
    C20A H20C . 0.9800 ?
    C21A H21A . 0.9800 ?
    C21A H21B . 0.9800 ?
    C21A H21C . 0.9800 ?
    N15B C16B . 1.11(3) ?
    N15B H15B . 0.8800 ?
    C16B O17B . 1.26(3) ?
    C16B O18B . 1.632(16) ?
    O18B C19B . 1.455(9) ?
    C19B C20B . 1.457(15) ?
    C19B H19B . 0.9900 ?
    C19B H19C . 0.9900 ?
    C20B H20D . 0.9800 ?
    C20B H20E . 0.9800 ?
    C20B H20F . 0.9800 ?
loop_
    _geom_angle_atom_site_label_1
    _geom_angle_atom_site_label_2
    _geom_angle_atom_site_label_3
    _geom_angle_site_symmetry_1
    _geom_angle_site_symmetry_3
    _geom_angle
    _geom_angle_publ_flag
    C5 Fe C1 . . 41.42(8) ?
    C5 Fe C11 . . 162.38(9) ?
    C1 Fe C11 . . 154.35(9) ?
    C5 Fe C12 . . 155.67(10) ?
    C1 Fe C12 . . 120.25(9) ?
    C11 Fe C12 . . 40.72(10) ?
    C5 Fe C4 . . 40.93(9) ?
    C1 Fe C4 . . 69.25(9) ?
    C11 Fe C4 . . 124.55(10) ?
    C12 Fe C4 . . 162.28(10) ?
    C5 Fe C10 . . 125.42(9) ?
    C1 Fe C10 . . 163.99(9) ?
    C11 Fe C10 . . 40.71(9) ?
    C12 Fe C10 . . 68.51(9) ?
    C4 Fe C10 . . 106.41(9) ?
    C5 Fe C3 . . 68.50(9) ?
    C1 Fe C3 . . 68.52(10) ?
    C11 Fe C3 . . 106.72(10) ?
    C12 Fe C3 . . 125.58(10) ?
    C4 Fe C3 . . 40.69(9) ?
    C10 Fe C3 . . 118.89(10) ?
    C5 Fe C2 . . 68.59(9) ?
    C1 Fe C2 . . 40.46(9) ?
    C11 Fe C2 . . 119.57(10) ?
    C12 Fe C2 . . 108.02(9) ?
    C4 Fe C2 . . 68.59(9) ?
    C10 Fe C2 . . 153.80(10) ?
    C3 Fe C2 . . 40.57(9) ?
    C5 Fe C13 . . 120.63(9) ?
    C1 Fe C13 . . 108.29(9) ?
    C11 Fe C13 . . 68.71(10) ?
    C12 Fe C13 . . 40.80(9) ?
    C4 Fe C13 . . 154.95(9) ?
    C10 Fe C13 . . 68.74(9) ?
    C3 Fe C13 . . 163.45(9) ?
    C2 Fe C13 . . 126.64(9) ?
    C5 Fe C14 . . 108.30(9) ?
    C1 Fe C14 . . 127.19(9) ?
    C11 Fe C14 . . 68.11(10) ?
    C12 Fe C14 . . 68.11(9) ?
    C4 Fe C14 . . 119.81(9) ?
    C10 Fe C14 . . 40.51(9) ?
    C3 Fe C14 . . 154.02(9) ?
    C2 Fe C14 . . 164.38(9) ?
    C13 Fe C14 . . 40.65(8) ?
    C2 C1 C5 . . 107.62(19) ?
    C2 C1 Fe . . 70.47(13) ?
    C5 C1 Fe . . 69.14(12) ?
    C2 C1 H1A . . 126.2 ?
    C5 C1 H1A . . 126.2 ?
    Fe C1 H1A . . 126.2 ?
    C1 C2 C3 . . 108.39(19) ?
    C1 C2 Fe . . 69.07(12) ?
    C3 C2 Fe . . 69.68(12) ?
    C1 C2 H2A . . 125.8 ?
    C3 C2 H2A . . 125.8 ?
    Fe C2 H2A . . 125.8 ?
    C2 C3 C4 . . 108.3(2) ?
    C2 C3 Fe . . 69.74(12) ?
    C4 C3 Fe . . 69.29(12) ?
    C2 C3 H3A . . 125.8 ?
    C4 C3 H3A . . 125.8 ?
    Fe C3 H3A . . 125.8 ?
    C3 C4 C5 . . 107.58(19) ?
    C3 C4 Fe . . 70.02(13) ?
    C5 C4 Fe . . 69.08(12) ?
    C3 C4 H4A . . 126.2 ?
    C5 C4 H4A . . 126.2 ?
    Fe C4 H4A . . 126.2 ?
    C4 C5 C1 . . 108.09(19) ?
    C4 C5 C6 . . 124.89(19) ?
    C1 C5 C6 . . 126.95(19) ?
    C4 C5 Fe . . 69.99(12) ?
    C1 C5 Fe . . 69.44(12) ?
    C6 C5 Fe . . 123.90(14) ?
    O7 C6 O8 . . 122.3(2) ?
    O7 C6 C5 . . 125.03(19) ?
    O8 C6 C5 . . 112.62(17) ?
    C6 O8 C9 . . 115.33(17) ?
    O8 C9 H9A . . 109.5 ?
    O8 C9 H9B . . 109.5 ?
    H9A C9 H9B . . 109.5 ?
    O8 C9 H9C . . 109.5 ?
    H9A C9 H9C . . 109.5 ?
    H9B C9 H9C . . 109.5 ?
    C11 C10 C14 . . 107.5(2) ?
    C11 C10 Fe . . 69.20(13) ?
    C14 C10 Fe . . 70.10(12) ?
    C11 C10 H10A . . 126.2 ?
    C14 C10 H10A . . 126.2 ?
    Fe C10 H10A . . 126.2 ?
    C12 C11 C10 . . 108.2(2) ?
    C12 C11 Fe . . 69.68(13) ?
    C10 C11 Fe . . 70.09(13) ?
    C12 C11 H11A . . 125.9 ?
    C10 C11 H11A . . 125.9 ?
    Fe C11 H11A . . 125.9 ?
    C11 C12 C13 . . 108.5(2) ?
    C11 C12 Fe . . 69.60(13) ?
    C13 C12 Fe . . 70.12(12) ?
    C11 C12 H12A . . 125.8 ?
    C13 C12 H12A . . 125.8 ?
    Fe C12 H12A . . 125.8 ?
    C12 C13 C14 . . 107.0(2) ?
    C12 C13 Fe . . 69.08(12) ?
    C14 C13 Fe . . 69.93(12) ?
    C12 C13 H13A . . 126.5 ?
    C14 C13 H13A . . 126.5 ?
    Fe C13 H13A . . 126.5 ?
    N15A C14 C10 . . 119.6(6) ?
    N15A C14 C13 . . 131.7(6) ?
    C10 C14 C13 . . 108.7(2) ?
    C10 C14 N15B . . 128.0(8) ?
    C13 C14 N15B . . 123.3(8) ?
    N15A C14 Fe . . 128.0(6) ?
    C10 C14 Fe . . 69.39(12) ?
    C13 C14 Fe . . 69.43(12) ?
    N15B C14 Fe . . 129.3(10) ?
    C14 N15A C16A . . 122.2(11) ?
    C14 N15A H15A . . 118.9 ?
    C16A N15A H15A . . 118.9 ?
    O17A C16A O18A . . 130.7(14) ?
    O17A C16A N15A . . 123.6(14) ?
    O18A C16A N15A . . 100.6(10) ?
    C16A O18A C19A . . 109.7(6) ?
    O18A C19A C20A . . 108.9(4) ?
    O18A C19A C21A . . 105.3(4) ?
    C20A C19A C21A . . 113.4(4) ?
    O18A C19A H19A . . 109.7 ?
    C20A C19A H19A . . 109.7 ?
    C21A C19A H19A . . 109.7 ?
    C16B N15B C14 . . 125.1(19) ?
    C16B N15B H15B . . 117.5 ?
    C14 N15B H15B . . 117.5 ?
    N15B C16B O17B . . 131(2) ?
    N15B C16B O18B . . 107.6(17) ?
    O17B C16B O18B . . 112.6(15) ?
    C19B O18B C16B . . 122.3(9) ?
    O18B C19B C20B . . 110.0(9) ?
    O18B C19B H19B . . 109.7 ?
    C20B C19B H19B . . 109.7 ?
    O18B C19B H19C . . 109.7 ?
    C20B C19B H19C . . 109.7 ?
    H19B C19B H19C . . 108.2 ?
    C19B C20B H20D . . 109.5 ?
    C19B C20B H20E . . 109.5 ?
    H20D C20B H20E . . 109.5 ?
    C19B C20B H20F . . 109.5 ?
    H20D C20B H20F . . 109.5 ?
    H20E C20B H20F . . 109.5 ?
loop_
    _geom_torsion_atom_site_label_1
    _geom_torsion_atom_site_label_2
    _geom_torsion_atom_site_label_3
    _geom_torsion_atom_site_label_4
    _geom_torsion_site_symmetry_1
    _geom_torsion_site_symmetry_2
    _geom_torsion_site_symmetry_3
    _geom_torsion_site_symmetry_4
    _geom_torsion
    _geom_torsion_publ_flag
    C5 Fe C1 C2 . . . . 118.61(18) ?
    C11 Fe C1 C2 . . . . -46.8(3) ?
    C12 Fe C1 C2 . . . . -82.43(16) ?
    C4 Fe C1 C2 . . . . 80.95(14) ?
    C10 Fe C1 C2 . . . . 157.9(3) ?
    C3 Fe C1 C2 . . . . 37.20(13) ?
    C13 Fe C1 C2 . . . . -125.52(14) ?
    C14 Fe C1 C2 . . . . -166.73(13) ?
    C11 Fe C1 C5 . . . . -165.4(2) ?
    C12 Fe C1 C5 . . . . 158.97(13) ?
    C4 Fe C1 C5 . . . . -37.65(12) ?
    C10 Fe C1 C5 . . . . 39.3(4) ?
    C3 Fe C1 C5 . . . . -81.41(14) ?
    C2 Fe C1 C5 . . . . -118.61(18) ?
    C13 Fe C1 C5 . . . . 115.87(13) ?
    C14 Fe C1 C5 . . . . 74.67(15) ?
    C5 C1 C2 C3 . . . . 0.7(2) ?
    Fe C1 C2 C3 . . . . -58.74(16) ?
    C5 C1 C2 Fe . . . . 59.40(14) ?
    C5 Fe C2 C1 . . . . -38.60(13) ?
    C11 Fe C2 C1 . . . . 158.74(13) ?
    C12 Fe C2 C1 . . . . 115.77(14) ?
    C4 Fe C2 C1 . . . . -82.72(14) ?
    C10 Fe C2 C1 . . . . -166.43(19) ?
    C3 Fe C2 C1 . . . . -120.12(19) ?
    C13 Fe C2 C1 . . . . 74.38(16) ?
    C14 Fe C2 C1 . . . . 42.8(4) ?
    C5 Fe C2 C3 . . . . 81.52(14) ?
    C1 Fe C2 C3 . . . . 120.12(19) ?
    C11 Fe C2 C3 . . . . -81.14(16) ?
    C12 Fe C2 C3 . . . . -124.11(14) ?
    C4 Fe C2 C3 . . . . 37.40(14) ?
    C10 Fe C2 C3 . . . . -46.3(3) ?
    C13 Fe C2 C3 . . . . -165.50(14) ?
    C14 Fe C2 C3 . . . . 162.9(3) ?
    C1 C2 C3 C4 . . . . -0.4(3) ?
    Fe C2 C3 C4 . . . . -58.72(15) ?
    C1 C2 C3 Fe . . . . 58.36(15) ?
    C5 Fe C3 C2 . . . . -81.77(15) ?
    C1 Fe C3 C2 . . . . -37.10(14) ?
    C11 Fe C3 C2 . . . . 116.20(15) ?
    C12 Fe C3 C2 . . . . 75.49(17) ?
    C4 Fe C3 C2 . . . . -119.8(2) ?
    C10 Fe C3 C2 . . . . 158.62(14) ?
    C13 Fe C3 C2 . . . . 44.9(4) ?
    C14 Fe C3 C2 . . . . -169.58(19) ?
    C5 Fe C3 C4 . . . . 38.06(13) ?
    C1 Fe C3 C4 . . . . 82.74(14) ?
    C11 Fe C3 C4 . . . . -123.97(14) ?
    C12 Fe C3 C4 . . . . -164.67(13) ?
    C10 Fe C3 C4 . . . . -81.55(16) ?
    C2 Fe C3 C4 . . . . 119.8(2) ?
    C13 Fe C3 C4 . . . . 164.7(3) ?
    C14 Fe C3 C4 . . . . -49.7(3) ?
    C2 C3 C4 C5 . . . . -0.1(2) ?
    Fe C3 C4 C5 . . . . -59.08(14) ?
    C2 C3 C4 Fe . . . . 59.00(15) ?
    C5 Fe C4 C3 . . . . -118.89(19) ?
    C1 Fe C4 C3 . . . . -80.80(15) ?
    C11 Fe C4 C3 . . . . 74.64(17) ?
    C12 Fe C4 C3 . . . . 44.9(3) ?
    C10 Fe C4 C3 . . . . 115.47(15) ?
    C2 Fe C4 C3 . . . . -37.30(14) ?
    C13 Fe C4 C3 . . . . -169.8(2) ?
    C14 Fe C4 C3 . . . . 157.33(14) ?
    C1 Fe C4 C5 . . . . 38.09(12) ?
    C11 Fe C4 C5 . . . . -166.47(13) ?
    C12 Fe C4 C5 . . . . 163.8(3) ?
    C10 Fe C4 C5 . . . . -125.64(13) ?
    C3 Fe C4 C5 . . . . 118.89(19) ?
    C2 Fe C4 C5 . . . . 81.58(14) ?
    C13 Fe C4 C5 . . . . -50.9(3) ?
    C14 Fe C4 C5 . . . . -83.78(14) ?
    C3 C4 C5 C1 . . . . 0.5(2) ?
    Fe C4 C5 C1 . . . . -59.19(14) ?
    C3 C4 C5 C6 . . . . 177.69(19) ?
    Fe C4 C5 C6 . . . . 118.0(2) ?
    C3 C4 C5 Fe . . . . 59.68(15) ?
    C2 C1 C5 C4 . . . . -0.7(2) ?
    Fe C1 C5 C4 . . . . 59.53(15) ?
    C2 C1 C5 C6 . . . . -177.8(2) ?
    Fe C1 C5 C6 . . . . -117.6(2) ?
    C2 C1 C5 Fe . . . . -60.24(15) ?
    C1 Fe C5 C4 . . . . -119.31(18) ?
    C11 Fe C5 C4 . . . . 39.5(4) ?
    C12 Fe C5 C4 . . . . -168.1(2) ?
    C10 Fe C5 C4 . . . . 73.07(16) ?
    C3 Fe C5 C4 . . . . -37.84(13) ?
    C2 Fe C5 C4 . . . . -81.59(14) ?
    C13 Fe C5 C4 . . . . 157.56(12) ?
    C14 Fe C5 C4 . . . . 114.70(13) ?
    C11 Fe C5 C1 . . . . 158.8(3) ?
    C12 Fe C5 C1 . . . . -48.8(3) ?
    C4 Fe C5 C1 . . . . 119.31(18) ?
    C10 Fe C5 C1 . . . . -167.61(13) ?
    C3 Fe C5 C1 . . . . 81.47(14) ?
    C2 Fe C5 C1 . . . . 37.73(13) ?
    C13 Fe C5 C1 . . . . -83.12(14) ?
    C14 Fe C5 C1 . . . . -125.99(13) ?
    C1 Fe C5 C6 . . . . 121.4(2) ?
    C11 Fe C5 C6 . . . . -79.7(4) ?
    C12 Fe C5 C6 . . . . 72.6(3) ?
    C4 Fe C5 C6 . . . . -119.3(2) ?
    C10 Fe C5 C6 . . . . -46.2(2) ?
    C3 Fe C5 C6 . . . . -157.1(2) ?
    C2 Fe C5 C6 . . . . 159.2(2) ?
    C13 Fe C5 C6 . . . . 38.3(2) ?
    C14 Fe C5 C6 . . . . -4.56(19) ?
    C4 C5 C6 O7 . . . . 8.7(3) ?
    C1 C5 C6 O7 . . . . -174.7(2) ?
    Fe C5 C6 O7 . . . . 96.7(2) ?
    C4 C5 C6 O8 . . . . -172.83(19) ?
    C1 C5 C6 O8 . . . . 3.8(3) ?
    Fe C5 C6 O8 . . . . -84.8(2) ?
    O7 C6 O8 C9 . . . . 1.7(3) ?
    C5 C6 O8 C9 . . . . -176.83(18) ?
    C5 Fe C10 C11 . . . . -165.14(14) ?
    C1 Fe C10 C11 . . . . 163.9(3) ?
    C12 Fe C10 C11 . . . . 37.69(15) ?
    C4 Fe C10 C11 . . . . -124.34(15) ?
    C3 Fe C10 C11 . . . . -82.10(16) ?
    C2 Fe C10 C11 . . . . -49.6(3) ?
    C13 Fe C10 C11 . . . . 81.65(15) ?
    C14 Fe C10 C11 . . . . 118.7(2) ?
    C5 Fe C10 C14 . . . . 76.14(15) ?
    C1 Fe C10 C14 . . . . 45.2(4) ?
    C11 Fe C10 C14 . . . . -118.7(2) ?
    C12 Fe C10 C14 . . . . -81.02(14) ?
    C4 Fe C10 C14 . . . . 116.94(13) ?
    C3 Fe C10 C14 . . . . 159.18(12) ?
    C2 Fe C10 C14 . . . . -168.33(18) ?
    C13 Fe C10 C14 . . . . -37.06(13) ?
    C14 C10 C11 C12 . . . . 0.4(3) ?
    Fe C10 C11 C12 . . . . -59.44(16) ?
    C14 C10 C11 Fe . . . . 59.87(15) ?
    C5 Fe C11 C12 . . . . 163.0(3) ?
    C1 Fe C11 C12 . . . . -50.5(3) ?
    C4 Fe C11 C12 . . . . -166.63(13) ?
    C10 Fe C11 C12 . . . . 119.3(2) ?
    C3 Fe C11 C12 . . . . -125.60(15) ?
    C2 Fe C11 C12 . . . . -83.45(16) ?
    C13 Fe C11 C12 . . . . 37.56(13) ?
    C14 Fe C11 C12 . . . . 81.42(15) ?
    C5 Fe C11 C10 . . . . 43.7(4) ?
    C1 Fe C11 C10 . . . . -169.82(19) ?
    C12 Fe C11 C10 . . . . -119.3(2) ?
    C4 Fe C11 C10 . . . . 74.08(17) ?
    C3 Fe C11 C10 . . . . 115.10(15) ?
    C2 Fe C11 C10 . . . . 157.25(14) ?
    C13 Fe C11 C10 . . . . -81.73(15) ?
    C14 Fe C11 C10 . . . . -37.87(14) ?
    C10 C11 C12 C13 . . . . 0.2(3) ?
    Fe C11 C12 C13 . . . . -59.54(16) ?
    C10 C11 C12 Fe . . . . 59.71(16) ?
    C5 Fe C12 C11 . . . . -167.56(19) ?
    C1 Fe C12 C11 . . . . 157.25(14) ?
    C4 Fe C12 C11 . . . . 38.7(4) ?
    C10 Fe C12 C11 . . . . -37.68(14) ?
    C3 Fe C12 C11 . . . . 73.22(17) ?
    C2 Fe C12 C11 . . . . 114.68(15) ?
    C13 Fe C12 C11 . . . . -119.62(19) ?
    C14 Fe C12 C11 . . . . -81.43(15) ?
    C5 Fe C12 C13 . . . . -47.9(3) ?
    C1 Fe C12 C13 . . . . -83.13(15) ?
    C11 Fe C12 C13 . . . . 119.62(19) ?
    C4 Fe C12 C13 . . . . 158.4(3) ?
    C10 Fe C12 C13 . . . . 81.94(14) ?
    C3 Fe C12 C13 . . . . -167.16(13) ?
    C2 Fe C12 C13 . . . . -125.70(14) ?
    C14 Fe C12 C13 . . . . 38.19(13) ?
    C11 C12 C13 C14 . . . . -0.7(2) ?
    Fe C12 C13 C14 . . . . -59.91(15) ?
    C11 C12 C13 Fe . . . . 59.22(16) ?
    C5 Fe C13 C12 . . . . 159.17(13) ?
    C1 Fe C13 C12 . . . . 115.40(14) ?
    C11 Fe C13 C12 . . . . -37.49(14) ?
    C4 Fe C13 C12 . . . . -164.6(2) ?
    C10 Fe C13 C12 . . . . -81.33(15) ?
    C3 Fe C13 C12 . . . . 39.4(4) ?
    C2 Fe C13 C12 . . . . 74.24(17) ?
    C14 Fe C13 C12 . . . . -118.27(19) ?
    C5 Fe C13 C14 . . . . -82.56(15) ?
    C1 Fe C13 C14 . . . . -126.33(14) ?
    C11 Fe C13 C14 . . . . 80.78(15) ?
    C12 Fe C13 C14 . . . . 118.27(19) ?
    C4 Fe C13 C14 . . . . -46.4(3) ?
    C10 Fe C13 C14 . . . . 36.94(14) ?
    C3 Fe C13 C14 . . . . 157.6(3) ?
    C2 Fe C13 C14 . . . . -167.49(13) ?
    C11 C10 C14 N15A . . . . 177.8(7) ?
    Fe C10 C14 N15A . . . . -122.9(7) ?
    C11 C10 C14 C13 . . . . -0.9(2) ?
    Fe C10 C14 C13 . . . . 58.44(15) ?
    C11 C10 C14 N15B . . . . 176.4(12) ?
    Fe C10 C14 N15B . . . . -124.3(13) ?
    C11 C10 C14 Fe . . . . -59.30(15) ?
    C12 C13 C14 N15A . . . . -177.5(9) ?
    Fe C13 C14 N15A . . . . 123.2(9) ?
    C12 C13 C14 C10 . . . . 0.9(2) ?
    Fe C13 C14 C10 . . . . -58.42(15) ?
    C12 C13 C14 N15B . . . . -176.4(12) ?
    Fe C13 C14 N15B . . . . 124.2(12) ?
    C12 C13 C14 Fe . . . . 59.37(15) ?
    C5 Fe C14 N15A . . . . -11.5(8) ?
    C1 Fe C14 N15A . . . . -53.7(8) ?
    C11 Fe C14 N15A . . . . 150.1(8) ?
    C12 Fe C14 N15A . . . . -165.8(8) ?
    C4 Fe C14 N15A . . . . 31.8(8) ?
    C10 Fe C14 N15A . . . . 112.1(8) ?
    C3 Fe C14 N15A . . . . 66.8(8) ?
    C2 Fe C14 N15A . . . . -87.3(8) ?
    C13 Fe C14 N15A . . . . -127.5(8) ?
    C5 Fe C14 C10 . . . . -123.56(14) ?
    C1 Fe C14 C10 . . . . -165.78(13) ?
    C11 Fe C14 C10 . . . . 38.06(14) ?
    C12 Fe C14 C10 . . . . 82.10(15) ?
    C4 Fe C14 C10 . . . . -80.25(15) ?
    C3 Fe C14 C10 . . . . -45.3(3) ?
    C2 Fe C14 C10 . . . . 160.6(3) ?
    C13 Fe C14 C10 . . . . 120.42(19) ?
    C5 Fe C14 C13 . . . . 116.01(14) ?
    C1 Fe C14 C13 . . . . 73.79(16) ?
    C11 Fe C14 C13 . . . . -82.37(15) ?
    C12 Fe C14 C13 . . . . -38.33(14) ?
    C4 Fe C14 C13 . . . . 159.33(13) ?
    C10 Fe C14 C13 . . . . -120.42(19) ?
    C3 Fe C14 C13 . . . . -165.7(2) ?
    C2 Fe C14 C13 . . . . 40.2(4) ?
    C5 Fe C14 N15B . . . . -0.8(10) ?
    C1 Fe C14 N15B . . . . -43.0(10) ?
    C11 Fe C14 N15B . . . . 160.8(10) ?
    C12 Fe C14 N15B . . . . -155.1(10) ?
    C4 Fe C14 N15B . . . . 42.5(10) ?
    C10 Fe C14 N15B . . . . 122.8(10) ?
    C3 Fe C14 N15B . . . . 77.5(10) ?
    C2 Fe C14 N15B . . . . -76.6(11) ?
    C13 Fe C14 N15B . . . . -116.8(10) ?
    C10 C14 N15A C16A . . . . -163.1(9) ?
    C13 C14 N15A C16A . . . . 15.1(18) ?
    N15B C14 N15A C16A . . . . 9(10) ?
    Fe C14 N15A C16A . . . . 110.8(11) ?
    C14 N15A C16A O17A . . . . -2(2) ?
    C14 N15A C16A O18A . . . . 155.1(11) ?
    O17A C16A O18A C19A . . . . -20.4(14) ?
    N15A C16A O18A C19A . . . . -174.9(7) ?
    C16A O18A C19A C20A . . . . -70.8(7) ?
    C16A O18A C19A C21A . . . . 167.3(6) ?
    N15A C14 N15B C16B . . . . -149(13) ?
    C10 C14 N15B C16B . . . . -140.6(19) ?
    C13 C14 N15B C16B . . . . 36(3) ?
    Fe C14 N15B C16B . . . . 126(2) ?
    C14 N15B C16B O17B . . . . -27(4) ?
    C14 N15B C16B O18B . . . . -170.7(18) ?
    N15B C16B O18B C19B . . . . 173.6(16) ?
    O17B C16B O18B C19B . . . . 22(2) ?
    C16B O18B C19B C20B . . . . 84.4(11) ?
loop_
    _geom_hbond_atom_site_label_D
    _geom_hbond_atom_site_label_H
    _geom_hbond_atom_site_label_A
    _geom_hbond_site_symmetry_A
    _geom_hbond_distance_DH
    _geom_hbond_distance_HA
    _geom_hbond_distance_DA
    _geom_hbond_angle_DHA
    N15A H15A O7 3_776 0.88 1.93 2.793(14) 168
    N15B H15B O7 3_776 0.88 2.21 2.962(19) 143
