# Supplementary material for: Isopropyl N-[1′-(methoxy­carbon­yl)ferro­cen­yl]carbamate–ethyl N-[1′-(methoxy­carbon­yl)ferrocen­yl]carbamate (0.6/0.4)
Source: Acta Crystallogr Sect E Struct Rep Online. 2009 Mar 14;65(Pt 4):m401. doi: 10.1107/S1600536809008204 (PMC2968887; doi:10.1107/S1600536809008204)
Supplement: Supplementary file 2 [file e-65-0m401-Isup2.hkl]

# 
# h,k,l, Fc-squared, Fo-squared, sigma(Fo-squared) and status flag 
# 
data_I
_shelx_title ' 08092sortav in P2(1)/c' 
_shelx_refln_list_code          4 
_shelx_F_calc_maximum      135.42 
_exptl_crystal_F_000       707.20 
_reflns_d_resolution_high  0.7700 
 
loop_ 
 _symmetry_equiv_pos_as_xyz 
 'x, y, z' 
 '-x, y+1/2, -z+1/2' 
 '-x, -y, -z' 
 'x, -y-1/2, z-1/2' 
 
_cell_length_a     9.7494 
_cell_length_b    15.6240 
_cell_length_c     9.8599 
_cell_angle_alpha  90.000 
_cell_angle_beta  100.821 
_cell_angle_gamma  90.000 
 
_shelx_F_squared_multiplier     1.000 
 
loop_ 
 _refln_index_h 
 _refln_index_k 
 _refln_index_l 
 _refln_F_squared_calc 
 _refln_F_squared_meas 
 _refln_F_squared_sigma 
 _refln_observed_status 
   3   0   0      426.97      430.07     19.03 o 
   4   0   0        7.81        6.42      1.35 o 
   5   0   0     1772.04     1537.86     28.99 o 
   6   0   0       10.55       16.54      2.34 o 
   7   0   0     5354.95     4803.51     94.50 o 
   8   0   0     1523.11     1695.58     88.19 o 
   9   0   0     3327.86     3563.45     90.26 o 
  10   0   0     1817.33     1919.01     91.04 o 
  11   0   0      249.30      317.88     19.96 o 
  12   0   0      228.66      206.58     25.71 o 
   2   1   0     8783.61     8265.67    660.57 o 
   3   1   0      236.10      243.04     10.80 o 
   4   1   0        3.09       10.80      1.25 o 
   5   1   0        1.00       22.59      8.65 o 
   6   1   0      362.19      301.33      5.95 o 
   7   1   0       53.18       94.89     80.56 o 
   8   1   0     1580.23     1714.03     50.93 o 
   9   1   0      161.00      292.21     93.92 o 
  10   1   0      197.32      265.70     63.78 o 
  11   1   0       63.66       74.30     15.57 o 
  12   1   0        6.22        4.11      8.00 o 
   0   2   0      228.32      256.11     13.27 o 
   1   2   0       89.39      100.50      2.68 o 
   2   2   0       86.96      108.04      2.49 o 
   3   2   0       74.84       72.92      3.04 o 
   4   2   0      941.61      931.70     13.88 o 
   5   2   0        2.36        9.16      1.68 o 
   6   2   0      414.13      458.51      7.95 o 
   7   2   0      274.62      279.35      8.93 o 
   8   2   0       52.59      205.23     19.75 o 
   9   2   0      224.76      242.94      9.88 o 
  10   2   0        0.92       21.34     19.50 o 
  11   2   0       23.47       18.80      6.03 o 
  12   2   0       38.93       25.91      9.17 o 
   1   3   0    13191.37    11361.23    358.72 o 
   2   3   0      154.97      164.70      3.23 o 
   3   3   0     1132.61     1083.80     19.94 o 
   4   3   0       45.00       32.83      3.47 o 
   5   3   0      269.00      301.33      5.16 o 
   6   3   0     1672.23     1560.95     34.24 o 
   7   3   0      293.17      314.52      5.99 o 
   8   3   0     2807.81     2824.10     58.52 o 
   9   3   0      168.95      154.48      6.92 o 
  10   3   0      459.05      523.97     24.07 o 
  11   3   0      100.99       76.38      8.25 o 
  12   3   0       31.64       34.50      8.55 o 
   0   4   0     3525.90     3429.81    163.69 o 
   1   4   0      342.39      307.24      4.81 o 
   2   4   0     5057.96     4808.13    102.77 o 
   3   4   0     6728.90     6450.79    131.97 o 
   4   4   0     3320.58     3179.70     92.45 o 
   5   4   0     7991.52     7666.17    206.10 o 
   6   4   0      423.80      400.94      8.34 o 
   7   4   0     1047.55     1113.48     15.99 o 
   8   4   0      439.39      434.42      9.11 o 
   9   4   0      114.92      126.96      5.65 o 
  10   4   0      618.79      640.59     38.79 o 
  11   4   0      211.50      207.47     11.55 o 
  12   4   0      235.47      189.38     17.13 o 
   1   5   0      157.03      207.45      2.90 o 
   2   5   0      664.88      637.89     10.36 o 
   3   5   0     3701.76     3828.40     78.36 o 
   4   5   0     4731.78     4547.64    124.22 o 
   5   5   0      315.73      333.97     11.72 o 
   6   5   0     3499.86     3472.36     82.10 o 
   7   5   0      430.94      415.93      9.27 o 
   8   5   0      396.84      397.56     12.13 o 
   9   5   0      170.01      184.38      7.06 o 
  10   5   0       26.40       20.66      6.94 o 
  11   5   0      183.08      188.97     11.31 o 
  12   5   0       85.59       82.07      9.02 o 
   0   6   0      341.29      329.24      9.65 o 
   1   6   0        0.84        1.48      0.72 o 
   2   6   0       74.02       79.04      2.02 o 
   3   6   0       69.74       89.28      1.95 o 
   4   6   0      636.07      615.23     12.63 o 
   5   6   0      831.45      800.90     16.55 o 
   6   6   0      247.33      246.09     15.98 o 
   7   6   0      532.38      496.03     13.23 o 
   8   6   0        2.87        0.10      2.59 o 
   9   6   0       92.19       82.93      5.55 o 
  10   6   0        2.49        1.12      4.35 o 
  11   6   0       17.18       14.40      6.45 o 
   1   7   0     1703.84     1549.60     21.07 o 
   2   7   0     3264.29     3184.36     47.12 o 
   3   7   0     6843.41     6775.44    127.94 o 
   4   7   0     4857.66     4973.97     86.18 o 
   5   7   0      726.96      712.78     15.43 o 
   6   7   0     1219.02     1288.71     21.94 o 
   7   7   0        0.14       -2.37      2.97 o 
   8   7   0      116.70      136.20      9.39 o 
   9   7   0       11.59        4.25      3.76 o 
  10   7   0      152.80      166.85     13.96 o 
  11   7   0      190.02      165.32     16.93 o 
   0   8   0     3025.04     2764.37     70.61 o 
   1   8   0      442.69      450.96      8.80 o 
   2   8   0     2662.52     2552.83     38.79 o 
   3   8   0      408.40      374.97      6.29 o 
   4   8   0     1129.22     1141.01     15.45 o 
   5   8   0     2159.81     2150.70     32.01 o 
   6   8   0      235.59      225.29      5.54 o 
   7   8   0       96.98      103.80      4.30 o 
   8   8   0       50.49       43.82      3.61 o 
   9   8   0      125.25      127.41      7.75 o 
  10   8   0       92.07      103.18     10.22 o 
  11   8   0      209.46      201.56     12.84 o 
   1   9   0     1210.70     1080.64     16.43 o 
   2   9   0     2539.57     2484.35     31.36 o 
   3   9   0     1291.38     1210.21     16.59 o 
   4   9   0     1969.52     1867.33     32.83 o 
   5   9   0      339.05      323.17     12.29 o 
   6   9   0     1028.35     1043.57     17.08 o 
   7   9   0      194.46      165.49      5.37 o 
   8   9   0      830.88      859.99     22.16 o 
   9   9   0       23.84       26.12      4.12 o 
  10   9   0      148.05      135.60     11.31 o 
  11   9   0      156.10      149.42     13.55 o 
   0  10   0      452.61      467.76     20.82 o 
   1  10   0      161.39      152.52      4.03 o 
   2  10   0        5.05        5.65      1.33 o 
   3  10   0       16.03       17.56      2.50 o 
   4  10   0       72.11       77.36      4.50 o 
   5  10   0       89.44       86.13      3.40 o 
   6  10   0       55.75       52.60      3.87 o 
   7  10   0        0.07        0.76      3.46 o 
   8  10   0       45.38       43.09      5.32 o 
   9  10   0        1.83       -2.30      4.15 o 
  10  10   0       24.58       26.73      7.55 o 
   1  11   0      410.63      389.21     13.17 o 
   2  11   0       50.72       46.50      3.82 o 
   3  11   0      462.07      431.54     11.34 o 
   4  11   0      226.42      230.19      5.03 o 
   5  11   0        0.42        2.02      2.16 o 
   6  11   0      485.99      506.47     20.85 o 
   7  11   0       73.38       85.73      5.54 o 
   8  11   0      281.45      272.41      9.95 o 
   9  11   0        6.30        8.08      3.94 o 
  10  11   0       51.71       39.63      7.07 o 
   0  12   0      228.24      204.43     10.65 o 
   1  12   0        1.06        4.46      1.32 o 
   2  12   0       63.53       64.32      2.28 o 
   3  12   0      110.76      103.21      3.20 o 
   4  12   0       97.10       98.98      6.25 o 
   5  12   0      330.02      321.40      8.48 o 
   6  12   0      286.55      284.89     10.52 o 
   7  12   0      220.64      238.06      9.00 o 
   8  12   0        1.08        1.81      3.84 o 
   9  12   0      167.01      161.46      7.83 o 
  10  12   0      101.62       82.87      9.41 o 
   1  13   0      308.95      305.00      6.83 o 
   2  13   0       70.11       69.46      2.39 o 
   3  13   0      496.04      505.20     14.07 o 
   4  13   0      138.92      145.52      6.63 o 
   5  13   0      115.36      104.20      4.69 o 
   6  13   0      476.68      484.19     12.03 o 
   7  13   0        0.05        1.46      4.13 o 
   8  13   0      648.31      677.35     37.68 o 
   9  13   0       19.81       28.28      5.59 o 
   0  14   0        5.52        4.35      2.42 o 
   1  14   0        4.27        5.81      1.94 o 
   2  14   0       48.65       46.33      3.35 o 
   3  14   0      105.91      100.34      4.77 o 
   4  14   0       21.14       27.21      3.34 o 
   5  14   0      421.12      414.56     13.30 o 
   6  14   0       85.24       82.60      8.03 o 
   7  14   0      105.25      103.95      9.46 o 
   8  14   0       81.65       70.99      7.65 o 
   9  14   0        8.79       -4.77      8.10 o 
   1  15   0       59.62       58.96      4.27 o 
   2  15   0      235.67      255.23      9.35 o 
   3  15   0        0.69       -3.47      3.47 o 
   4  15   0        0.72       -0.18      3.76 o 
   5  15   0       72.48       64.61      8.51 o 
   6  15   0       12.40        5.26      5.73 o 
   7  15   0      108.23       94.80     10.90 o 
   8  15   0      121.33      108.57      8.49 o 
   0  16   0     2049.05     2390.09    163.18 o 
   1  16   0        8.19        5.87      4.15 o 
   2  16   0      774.03      822.43     20.65 o 
   3  16   0       37.53       39.79      8.38 o 
   4  16   0      163.37      161.70      9.22 o 
   5  16   0       82.73      105.36     15.64 o 
   6  16   0       93.36       98.34     19.40 o 
   7  16   0      199.83      171.92     40.53 o 
   1  17   0      192.50      200.04     10.96 o 
   2  17   0       28.11       25.65      6.72 o 
   3  17   0      110.56      103.09      8.40 o 
   4  17   0       22.15       27.04      8.25 o 
   5  17   0       26.12       39.11      8.25 o 
   6  17   0       67.15       69.66      8.96 o 
   0  18   0      149.49      140.35     11.45 o 
   1  18   0        0.03       13.22      5.28 o 
   2  18   0       71.46       75.56      9.00 o 
   3  18   0        0.10        4.24      7.38 o 
   4  18   0        0.19       20.77     13.09 o 
   5  18   0        0.73       -0.78      6.77 o 
   1  19   0       67.40       58.00      6.63 o 
   2  19   0        0.08        5.37      6.34 o 
   3  19   0        0.32        0.58      6.54 o 
   4  19   0        2.27       -3.29      9.25 o 
   0  20   0       87.41       61.70     15.73 o 
   1  20   0        0.32       -5.53     12.10 o 
   2  20   0       47.32       33.48     21.63 o 
 -12   1   1        0.99        4.54     22.99 o 
 -11   1   1      448.72      455.18     34.57 o 
 -10   1   1      307.45      360.22     10.36 o 
  -9   1   1      309.72      335.00     26.06 o 
  -8   1   1      945.23      931.87     17.18 o 
  -7   1   1       60.05      156.33     70.46 o 
  -6   1   1     2503.22     2327.52     31.59 o 
  -5   1   1      170.53      179.44      3.34 o 
  -4   1   1     6612.21     6195.35    115.88 o 
  -3   1   1      979.07      917.75     15.48 o 
  -2   1   1     1972.91     2037.40     38.66 o 
   2   1   1     1330.90     1232.67     56.27 o 
   3   1   1     4329.89     4285.06    170.43 o 
   4   1   1     3853.30     3950.36    120.63 o 
   5   1   1     1611.10     1449.88     39.51 o 
   6   1   1     2543.36     2418.55    114.63 o 
   7   1   1       51.83       79.74     32.32 o 
   8   1   1      356.54      344.80     22.74 o 
   9   1   1      605.27      585.31     31.79 o 
  10   1   1      165.05      174.34      6.88 o 
  11   1   1      173.47      153.80     10.05 o 
  12   1   1       74.36       56.18     11.80 o 
 -12   2   1      385.76      417.67     25.66 o 
 -11   2   1      132.33      154.19     20.12 o 
 -10   2   1      161.09      188.43      9.34 o 
  -9   2   1     1620.32     1735.53     31.58 o 
  -8   2   1        4.08       88.41     20.33 o 
  -7   2   1     3157.87     3006.81     43.42 o 
  -6   2   1       31.41       43.37     18.46 o 
  -5   2   1     1743.55     1473.50     23.11 o 
  -4   2   1      656.07      653.09     15.63 o 
  -3   2   1     3531.62     3377.92     51.35 o 
  -2   2   1     5266.33     5711.40    111.02 o 
  -1   2   1     2559.48     2792.72     51.49 o 
   0   2   1     3715.53     3866.34    150.65 o 
   1   2   1     1252.23     1330.88     28.46 o 
   2   2   1     3474.49     3652.95     86.39 o 
   3   2   1      313.02      277.21      6.94 o 
   4   2   1     3767.94     3542.81     99.25 o 
   5   2   1      840.46      738.66     27.14 o 
   6   2   1        1.64       16.18      7.87 o 
   7   2   1     2349.04     2183.33     41.52 o 
   8   2   1      215.90      236.29      7.36 o 
   9   2   1      668.06      701.32     23.42 o 
  10   2   1       25.77       32.17     10.72 o 
  11   2   1      179.64      176.08     10.32 o 
  12   2   1       83.44       60.38     19.36 o 
 -12   3   1       67.29       76.29     18.60 o 
 -11   3   1      153.75      156.84      9.07 o 
 -10   3   1      238.55      261.62     13.80 o 
  -9   3   1      409.22      425.93     17.37 o 
  -8   3   1      489.51      477.10      8.02 o 
  -7   3   1       25.44       74.74     32.79 o 
  -6   3   1      535.23      482.77      7.67 o 
  -5   3   1      818.37      799.92     11.56 o 
  -4   3   1      288.69      244.15      4.65 o 
  -3   3   1      836.61      732.56      9.33 o 
  -2   3   1        4.24        5.94      1.10 o 
  -1   3   1    11672.82    11327.75    584.10 o 
   0   3   1      283.83      282.80      7.11 o 
   1   3   1     7089.69     7351.52    202.21 o 
   2   3   1       84.59       73.42      2.60 o 
   3   3   1      710.05      587.88     16.95 o 
   4   3   1      972.60      919.79     28.97 o 
   5   3   1      404.10      365.12      9.98 o 
   6   3   1     1385.83     1326.31     29.25 o 
   7   3   1        1.01        3.33      6.24 o 
   8   3   1      446.99      473.10     14.39 o 
   9   3   1      277.70      270.60      7.42 o 
  10   3   1      217.01      220.44     13.10 o 
  11   3   1       51.09       24.46      7.00 o 
  12   3   1       95.33       68.96     14.22 o 
 -12   4   1        2.60        5.19      9.50 o 
 -11   4   1       19.14       22.91      5.47 o 
 -10   4   1      251.85      241.73      8.53 o 
  -9   4   1       31.72       28.12      4.40 o 
  -8   4   1      718.64      726.32     11.34 o 
  -7   4   1      269.79      261.00      5.59 o 
  -6   4   1      178.81      190.64      4.30 o 
  -5   4   1        2.44        3.42      1.01 o 
  -4   4   1      108.52      111.08      2.01 o 
  -3   4   1      155.48      134.92      3.87 o 
  -2   4   1      395.98      382.42      5.30 o 
  -1   4   1       98.32       90.88      2.73 o 
   0   4   1     3268.43     3423.51    116.48 o 
   1   4   1      819.75      893.98     17.14 o 
   2   4   1      120.82      121.80      3.04 o 
   3   4   1       23.82       24.94      1.18 o 
   4   4   1       48.83       48.04      3.14 o 
   5   4   1       86.98       93.77      4.22 o 
   6   4   1       10.40       12.75      2.53 o 
   7   4   1        6.76        5.34      2.33 o 
   8   4   1       17.20       23.42      3.76 o 
   9   4   1        9.71        2.47      2.78 o 
  10   4   1       13.21       10.62      5.33 o 
  11   4   1        1.96        7.15      6.01 o 
 -12   5   1       23.22       33.61      8.49 o 
 -11   5   1      181.39      175.87     15.15 o 
 -10   5   1       93.69      102.98      8.51 o 
  -9   5   1       50.02       62.48      6.61 o 
  -8   5   1        1.84        0.50      2.37 o 
  -7   5   1       31.95       33.28      2.42 o 
  -6   5   1      505.59      500.87     11.38 o 
  -5   5   1       74.01       84.03      3.77 o 
  -4   5   1     1422.36     1366.40     19.60 o 
  -3   5   1     1208.09     1143.53     25.73 o 
  -2   5   1       20.09       23.02      0.95 o 
  -1   5   1     1989.83     1799.14     35.44 o 
   0   5   1     1192.81     1125.38     26.59 o 
   1   5   1     1571.58     1462.38     32.74 o 
   2   5   1      624.90      687.99     16.40 o 
   3   5   1      721.62      668.38     13.16 o 
   4   5   1     1108.05     1098.54     23.15 o 
   5   5   1      210.57      171.83      6.95 o 
   6   5   1      599.63      601.49     21.10 o 
   7   5   1        8.05        3.64      3.27 o 
   8   5   1       26.27       40.57      6.33 o 
   9   5   1       32.63       29.10      3.46 o 
  10   5   1       20.53        9.22      5.42 o 
  11   5   1        8.85       14.72      6.96 o 
 -12   6   1      500.90      445.21     32.87 o 
 -11   6   1       67.19       69.89      7.42 o 
 -10   6   1      255.28      263.27      9.03 o 
  -9   6   1      402.45      417.61     11.40 o 
  -8   6   1      120.52      119.48      5.90 o 
  -7   6   1     2506.30     2606.21     42.67 o 
  -6   6   1       76.37       86.63      3.17 o 
  -5   6   1     3785.18     3800.68     68.02 o 
  -4   6   1     4765.74     4627.03     92.58 o 
  -3   6   1     5202.96     4916.17     89.31 o 
  -2   6   1     4961.74     4771.95     85.37 o 
  -1   6   1     5100.18     4635.34     63.26 o 
   0   6   1     1523.97     1378.68     24.66 o 
   1   6   1      326.16      339.66      6.08 o 
   2   6   1     5517.73     5378.40    110.63 o 
   3   6   1     4952.56     4977.03     84.78 o 
   4   6   1     1250.76     1152.50     19.38 o 
   5   6   1     3324.47     3255.48     77.51 o 
   6   6   1       18.97       24.84      2.44 o 
   7   6   1     3030.94     3132.92    103.86 o 
   8   6   1        3.66        4.41      3.59 o 
   9   6   1     1288.44     1326.19     28.27 o 
  10   6   1       51.86       54.64      4.95 o 
  11   6   1      110.93       97.19     10.74 o 
 -11   7   1      288.33      288.71     22.78 o 
 -10   7   1       37.10       38.77      4.72 o 
  -9   7   1      711.91      703.68     22.67 o 
  -8   7   1      271.33      287.02     10.68 o 
  -7   7   1       92.60      102.86      8.13 o 
  -6   7   1     1154.53     1169.41     21.46 o 
  -5   7   1      403.09      394.46      9.96 o 
  -4   7   1      786.88      712.48      9.03 o 
  -3   7   1      437.77      408.85      7.61 o 
  -2   7   1      814.84      720.71     13.68 o 
  -1   7   1     1959.24     1786.76     23.96 o 
   0   7   1     2391.90     2272.50     37.20 o 
   1   7   1     4061.54     3829.98     71.08 o 
   2   7   1       46.97       59.94      2.54 o 
   3   7   1     1223.00     1099.94     19.36 o 
   4   7   1     1162.40     1151.20     19.25 o 
   5   7   1     1171.81     1124.03     24.49 o 
   6   7   1      588.05      574.34     13.37 o 
   7   7   1     1049.76     1059.29     34.13 o 
   8   7   1      387.83      381.13     10.15 o 
   9   7   1       18.12        8.29      3.47 o 
  10   7   1      391.02      390.76     13.85 o 
  11   7   1      136.57      126.98     15.10 o 
 -11   8   1        5.82        9.71      6.17 o 
 -10   8   1       32.78       32.51      4.83 o 
  -9   8   1       63.90       58.24      4.25 o 
  -8   8   1       86.65       87.16      4.58 o 
  -7   8   1      264.27      251.84      9.85 o 
  -6   8   1        0.02        2.72      2.55 o 
  -5   8   1      246.40      235.74      5.43 o 
  -4   8   1       72.31       79.56      3.08 o 
  -3   8   1       43.61       52.04      2.60 o 
  -2   8   1      174.84      182.18      3.19 o 
  -1   8   1        2.19       10.37      1.29 o 
   0   8   1      516.05      528.93      9.41 o 
   1   8   1      343.78      355.36      5.56 o 
   2   8   1        2.87        4.84      2.09 o 
   3   8   1      151.64      158.17      3.16 o 
   4   8   1       18.83       27.83      2.06 o 
   5   8   1       48.39       50.59      2.95 o 
   6   8   1        6.00        5.34      2.50 o 
   7   8   1       38.78       42.92      9.21 o 
   8   8   1        0.07        3.34      4.98 o 
   9   8   1        4.00        0.67      3.70 o 
  10   8   1        0.12       -2.53      5.09 o 
  11   8   1        7.66        2.65      6.15 o 
 -11   9   1      203.95      189.75     17.99 o 
 -10   9   1       81.00       76.84      6.58 o 
  -9   9   1      215.57      217.36     15.89 o 
  -8   9   1       34.85       41.13      4.21 o 
  -7   9   1        2.78        1.27      2.75 o 
  -6   9   1      264.21      272.07     10.77 o 
  -5   9   1      335.31      317.09     10.13 o 
  -4   9   1      648.49      647.51     12.10 o 
  -3   9   1      112.73      121.44      4.71 o 
  -2   9   1      636.45      643.83     10.17 o 
  -1   9   1      430.79      393.93      8.59 o 
   0   9   1     1470.57     1426.66     19.55 o 
   1   9   1     2523.60     2339.70     37.89 o 
   2   9   1       17.35       22.28      2.21 o 
   3   9   1      797.54      738.67     13.54 o 
   4   9   1      396.37      351.60      9.18 o 
   5   9   1      286.89      289.76      8.24 o 
   6   9   1      102.14       91.20      4.56 o 
   7   9   1      335.40      332.43      9.89 o 
   8   9   1      301.19      286.70     12.17 o 
   9   9   1        0.53        5.06      4.26 o 
  10   9   1      386.02      361.33     14.37 o 
 -10  10   1      209.66      212.63     11.17 o 
  -9  10   1      441.64      450.90     23.14 o 
  -8  10   1      359.46      362.04     12.13 o 
  -7  10   1     1242.19     1296.22     27.31 o 
  -6  10   1      128.17      125.94      5.03 o 
  -5  10   1      803.98      790.19     17.72 o 
  -4  10   1      652.08      657.86     11.01 o 
  -3  10   1     1203.38     1197.99     16.27 o 
  -2  10   1     2091.94     1993.23     25.28 o 
  -1  10   1     2917.40     2880.47     33.96 o 
   0  10   1     2375.29     2221.28     44.50 o 
   1  10   1       31.20       26.53      1.77 o 
   2  10   1     2347.46     2257.45     45.74 o 
   3  10   1     1818.01     1754.24     23.22 o 
   4  10   1      278.12      274.48      8.14 o 
   5  10   1     1179.94     1148.34     37.15 o 
   6  10   1       47.51       57.90      5.76 o 
   7  10   1     1317.74     1343.82     33.27 o 
   8  10   1      177.98      170.53      7.01 o 
   9  10   1     1071.17     1033.94     48.94 o 
  10  10   1       44.58       32.79      5.49 o 
 -10  11   1       48.62       51.45      7.00 o 
  -9  11   1      176.72      155.67     12.08 o 
  -8  11   1       83.92       88.34      6.32 o 
  -7  11   1      162.31      170.78      6.18 o 
  -6  11   1      581.35      584.48     14.66 o 
  -5  11   1       33.73       39.31      2.88 o 
  -4  11   1      965.47      978.16     16.12 o 
  -3  11   1      126.67      124.50      3.14 o 
  -2  11   1       64.98       58.44      2.21 o 
  -1  11   1      746.13      720.86     10.36 o 
   0  11   1       70.21       76.57      3.34 o 
   1  11   1     1121.48     1078.46     28.47 o 
   2  11   1       14.12       15.05      1.75 o 
   3  11   1      500.61      487.15     10.47 o 
   4  11   1      196.56      197.21      6.83 o 
   5  11   1      208.14      200.43     10.43 o 
   6  11   1      115.71      116.64      5.51 o 
   7  11   1      202.07      191.46      6.52 o 
   8  11   1      118.89      125.65      5.68 o 
   9  11   1        3.06        1.89      5.27 o 
  10  11   1      101.93       80.99     12.49 o 
 -10  12   1       11.08        7.17      6.05 o 
  -9  12   1       18.66       18.28      5.14 o 
  -8  12   1       55.53       49.42      4.65 o 
  -7  12   1       21.97       17.43      4.05 o 
  -6  12   1        1.70       12.48      4.98 o 
  -5  12   1      310.22      320.39      9.32 o 
  -4  12   1       79.69       80.96      3.26 o 
  -3  12   1       51.80       61.63      2.48 o 
  -2  12   1      123.33      119.94      3.75 o 
  -1  12   1      376.13      372.03      7.27 o 
   0  12   1       47.81       43.29      2.76 o 
   1  12   1      253.54      240.10     11.43 o 
   2  12   1       49.72       44.54      3.89 o 
   3  12   1      121.86      105.98      4.58 o 
   4  12   1      210.73      191.24      8.47 o 
   5  12   1       56.40       58.76      3.05 o 
   6  12   1       27.56       32.04      9.03 o 
   7  12   1        0.36        3.83      5.33 o 
   8  12   1        6.50       11.86      5.16 o 
   9  12   1        0.58        1.63      6.25 o 
  -9  13   1      101.09       89.48     10.34 o 
  -8  13   1      183.73      174.55      7.99 o 
  -7  13   1       48.35       49.63      3.91 o 
  -6  13   1       12.56        6.79      3.55 o 
  -5  13   1        1.16        1.45      3.51 o 
  -4  13   1       61.72       54.12      3.32 o 
  -3  13   1       78.94       73.33      5.55 o 
  -2  13   1       12.33       15.13      3.00 o 
  -1  13   1      982.51     1023.16     17.38 o 
   0  13   1      102.77      107.46      5.00 o 
   1  13   1      850.40      857.28     14.61 o 
   2  13   1      122.83      110.98      7.16 o 
   3  13   1       90.00       78.38      8.72 o 
   4  13   1        8.87        9.55      2.84 o 
   5  13   1      183.34      170.28      6.56 o 
   6  13   1      164.90      157.10      8.44 o 
   7  13   1      101.85      100.48     13.77 o 
   8  13   1      115.72       90.25      8.54 o 
   9  13   1        0.04        6.50      6.29 o 
  -9  14   1       82.82       86.70     12.05 o 
  -8  14   1       44.23       47.35      6.90 o 
  -7  14   1      488.92      500.52     26.53 o 
  -6  14   1      173.16      167.51      8.97 o 
  -5  14   1      927.09      962.46     36.45 o 
  -4  14   1        3.38        4.51      2.96 o 
  -3  14   1      988.76     1000.17     18.42 o 
  -2  14   1      141.67      144.07      4.47 o 
  -1  14   1      169.90      181.78      5.28 o 
   0  14   1      141.25      174.15     10.29 o 
   1  14   1        0.57       -1.68      2.89 o 
   2  14   1     1021.30     1050.76     27.59 o 
   3  14   1       29.48       26.44      4.76 o 
   4  14   1     1588.37     1707.62     35.42 o 
   5  14   1       49.19       55.66      5.60 o 
   6  14   1      281.58      280.74     11.44 o 
   7  14   1      475.87      491.40     21.16 o 
   8  14   1        2.72        4.67      5.55 o 
  -8  15   1      131.29      121.12     18.72 o 
  -7  15   1       76.99       78.35     13.18 o 
  -6  15   1      813.16      845.97     28.68 o 
  -5  15   1        3.34       11.26      7.07 o 
  -4  15   1     1135.02     1171.20     57.12 o 
  -3  15   1      272.12      277.35     19.32 o 
  -2  15   1       17.81       22.69      3.11 o 
  -1  15   1      809.59      897.29     34.91 o 
   0  15   1      178.52      186.04      8.99 o 
   1  15   1     1086.38     1186.91     23.50 o 
   2  15   1      102.99      103.54      5.56 o 
   3  15   1     1472.19     1621.97     30.82 o 
   4  15   1      232.51      234.69      8.08 o 
   5  15   1      760.88      794.08     20.88 o 
   6  15   1      163.73      151.38     15.15 o 
   7  15   1        0.38        9.98      6.06 o 
   8  15   1       10.79        6.17      8.32 o 
  -7  16   1        0.81       -0.19      6.52 o 
  -6  16   1        4.73       14.91      6.38 o 
  -5  16   1       16.01       27.82      9.69 o 
  -4  16   1       23.12       25.98      9.69 o 
  -3  16   1        0.75       -1.77      5.87 o 
  -2  16   1        2.76       -4.50      4.50 o 
  -1  16   1        4.47        7.17      4.26 o 
   0  16   1        3.79        4.84      3.99 o 
   1  16   1        1.71       12.41      5.68 o 
   2  16   1       22.56       25.84      6.37 o 
   3  16   1        2.78        4.11      3.62 o 
   4  16   1        1.46       -0.71      3.43 o 
   5  16   1        1.04        2.84      4.38 o 
   6  16   1       13.25        2.15      6.62 o 
   7  16   1        0.42       11.20     19.81 o 
  -6  17   1      158.52      141.48      9.86 o 
  -5  17   1        3.63        7.51      5.50 o 
  -4  17   1      641.28      704.32     31.41 o 
  -3  17   1        0.45        0.93      5.65 o 
  -2  17   1      172.94      174.88      8.17 o 
  -1  17   1      102.27      110.72      6.89 o 
   0  17   1       61.76       60.20      6.07 o 
   1  17   1      152.49      180.38     12.50 o 
   2  17   1       20.53       19.43      5.10 o 
   3  17   1      378.28      418.55     13.87 o 
   4  17   1       11.18        7.34      4.73 o 
   5  17   1      445.34      452.41     20.43 o 
   6  17   1       69.66       70.62     10.16 o 
  -5  18   1      121.21      117.90     18.82 o 
  -4  18   1       33.46       18.81      6.03 o 
  -3  18   1      246.30      259.05     14.94 o 
  -2  18   1       10.85        4.91      5.51 o 
  -1  18   1       88.78       75.53      7.13 o 
   0  18   1       49.73       54.72      7.14 o 
   1  18   1        4.11        6.62      6.06 o 
   2  18   1      126.53      128.95      8.54 o 
   3  18   1        1.20        4.94      5.08 o 
   4  18   1      362.69      352.98     20.28 o 
   5  18   1        3.78        4.91     10.14 o 
  -4  19   1        8.90       14.48      7.25 o 
  -3  19   1       26.51       29.80      7.13 o 
  -2  19   1       56.53       55.90     11.03 o 
  -1  19   1      349.06      369.44     17.03 o 
   0  19   1       13.01       34.09      8.44 o 
   1  19   1      313.58      325.81     28.53 o 
   2  19   1       16.47       20.27      6.76 o 
   3  19   1        5.12        4.17      6.14 o 
   4  19   1       39.83       41.27     15.88 o 
  -2  20   1       12.92       20.95     14.97 o 
  -1  20   1       82.83       45.92      9.29 o 
   0  20   1      125.41       78.26     11.34 o 
   1  20   1        8.58       -2.18      7.78 o 
 -12   0   2      149.08      175.12     23.59 o 
 -11   0   2      105.03      101.32     13.61 o 
 -10   0   2     1083.77     1182.03     35.06 o 
  -9   0   2      402.28      422.70     23.49 o 
  -8   0   2      926.71     1019.82     59.44 o 
  -7   0   2      725.22      686.66     29.92 o 
  -6   0   2      841.16      933.01     35.84 o 
  -5   0   2     1737.78     1507.90     23.00 o 
  -4   0   2     2950.51     3028.21     76.88 o 
  -3   0   2     1040.99     1009.49     30.66 o 
  -2   0   2     1712.71     1662.02    100.45 o 
  -1   0   2     2136.71     2341.13     96.09 o 
   0   0   2     4146.51     4961.82    161.82 o 
   1   0   2      152.61      209.61      7.16 o 
   2   0   2     2229.45     2654.95     70.73 o 
   3   0   2     6105.01     7413.76    176.40 o 
   4   0   2     2094.71     1995.43     51.18 o 
   5   0   2     5071.99     5497.17    190.25 o 
   6   0   2     3015.20     2991.01    121.59 o 
   7   0   2      136.94      199.62     19.66 o 
   8   0   2     1067.65     1097.04     37.07 o 
   9   0   2       56.16       65.01     19.21 o 
  10   0   2       16.79       27.85      8.42 o 
  11   0   2      183.87      172.40     19.96 o 
 -12   1   2       12.63       12.46      8.22 o 
 -11   1   2      236.49      273.71     16.35 o 
 -10   1   2       31.70       39.87      5.37 o 
  -9   1   2       89.10      116.54      4.72 o 
  -8   1   2      697.97      787.75     28.11 o 
  -7   1   2       18.61       84.00     17.61 o 
  -6   1   2      628.23      547.57     21.43 o 
  -5   1   2        7.37       59.08     11.85 o 
  -4   1   2     1257.93     1141.22     35.40 o 
  -3   1   2      514.78      546.09      8.66 o 
  -2   1   2     8933.22     8697.41    274.14 o 
  -1   1   2     3384.54     3654.69    187.06 o 
   0   1   2     5381.04     5623.73    173.31 o 
   1   1   2     3579.77     4120.38     84.93 o 
   2   1   2     2029.51     2088.10     49.02 o 
   3   1   2     4170.09     4600.33    102.00 o 
   4   1   2      430.74      513.73     26.67 o 
   5   1   2     1646.93     1619.12     34.32 o 
   6   1   2      186.51      173.10     79.70 o 
   7   1   2      570.75      520.18     13.27 o 
   8   1   2      687.55      744.42     44.40 o 
   9   1   2      369.92      355.76     10.15 o 
  10   1   2      474.19      458.16     20.69 o 
  11   1   2        5.52       16.01      7.66 o 
 -12   2   2        7.10       13.91      8.98 o 
 -11   2   2        5.32       11.36      6.43 o 
 -10   2   2      139.53      164.99      8.21 o 
  -9   2   2      206.35      213.60      5.99 o 
  -8   2   2      912.09      938.65     27.05 o 
  -7   2   2       46.58       47.64      4.55 o 
  -6   2   2        8.55       36.25      5.64 o 
  -5   2   2      513.24      523.72     12.06 o 
  -4   2   2     2290.45     2480.86     37.77 o 
  -3   2   2        0.35        9.77      1.36 o 
  -2   2   2       17.69       34.77      1.63 o 
  -1   2   2    11632.44    12452.15   1107.79 o 
   0   2   2      932.23      937.61     33.79 o 
   1   2   2    16664.36    14143.84    454.29 o 
   2   2   2       15.37       13.48      1.35 o 
   3   2   2      553.53      668.79     12.02 o 
   4   2   2      243.69      274.15      5.97 o 
   5   2   2     1583.69     1602.63     35.38 o 
   6   2   2        0.09        3.16      1.96 o 
   7   2   2      151.82      179.17      9.90 o 
   8   2   2      685.49      721.74     49.81 o 
   9   2   2       65.13       78.30     10.61 o 
  10   2   2       82.31       92.52      7.69 o 
  11   2   2        0.88       -4.03      7.51 o 
 -12   3   2       51.62       73.11     14.52 o 
 -11   3   2       23.30       28.30      6.10 o 
 -10   3   2        0.33       -0.04      3.43 o 
  -9   3   2       99.41      110.67      6.00 o 
  -8   3   2      224.36      231.88      6.53 o 
  -7   3   2       43.62       37.97      3.22 o 
  -6   3   2     1449.64     1394.13     29.28 o 
  -5   3   2     1895.16     1919.12     22.13 o 
  -4   3   2      457.30      401.53      4.92 o 
  -3   3   2      468.82      456.86      7.51 o 
  -2   3   2     2963.50     2941.86     50.22 o 
  -1   3   2    18338.44    19115.85    498.45 o 
   0   3   2     9841.08    10363.05    238.67 o 
   1   3   2     5408.70     5367.14    122.93 o 
   2   3   2       33.82       31.70      1.57 o 
   3   3   2     2020.13     1932.75     40.05 o 
   4   3   2     2617.69     2550.50     53.32 o 
   5   3   2      989.71      869.23     31.88 o 
   6   3   2      917.87      815.12     36.60 o 
   7   3   2     1045.50     1013.76     19.06 o 
   8   3   2      627.75      642.69     30.47 o 
   9   3   2      563.79      568.11     20.01 o 
  10   3   2      294.30      305.18     11.06 o 
  11   3   2       34.74       21.54      7.54 o 
 -12   4   2      362.72      354.25     23.54 o 
 -11   4   2       17.71       21.13      8.40 o 
 -10   4   2      457.88      451.73     14.06 o 
  -9   4   2      129.54      146.69      6.24 o 
  -8   4   2       89.49       85.31      3.46 o 
  -7   4   2      854.74      838.98     12.50 o 
  -6   4   2       26.90       25.92      1.86 o 
  -5   4   2     4047.29     3580.86     48.57 o 
  -4   4   2       32.56       35.45      1.09 o 
  -3   4   2     1153.09     1039.82     15.94 o 
  -2   4   2        3.31        4.85      1.06 o 
  -1   4   2     2687.13     2860.86     59.41 o 
   0   4   2      845.05      781.07      9.21 o 
   1   4   2       83.21       65.44      2.22 o 
   2   4   2     1538.42     1275.16     25.94 o 
   3   4   2      267.64      268.93      4.12 o 
   4   4   2     2014.58     1817.45     32.99 o 
   5   4   2     1219.76     1193.76     35.99 o 
   6   4   2     1081.19     1084.11     35.80 o 
   7   4   2      858.88      834.81     23.43 o 
   8   4   2       12.07        7.44      3.58 o 
   9   4   2      405.60      414.69     10.22 o 
  10   4   2       35.75       28.69      7.42 o 
  11   4   2      355.29      320.24     24.04 o 
 -12   5   2       36.11       16.18      7.81 o 
 -11   5   2      287.72      266.64     21.77 o 
 -10   5   2      297.49      312.85     16.89 o 
  -9   5   2      174.64      172.87      7.25 o 
  -8   5   2     1983.91     1967.22     60.89 o 
  -7   5   2      436.82      446.42      7.78 o 
  -6   5   2     2591.76     2615.74     35.32 o 
  -5   5   2      986.31      997.48     13.63 o 
  -4   5   2     6446.82     6211.28    112.40 o 
  -3   5   2      653.82      628.20     10.75 o 
  -2   5   2     5288.03     5028.76     86.37 o 
  -1   5   2     4296.27     4157.75     78.96 o 
   0   5   2     1440.88     1439.38     69.10 o 
   1   5   2      836.96      769.13     20.09 o 
   2   5   2       66.27       73.65      2.75 o 
   3   5   2     4447.25     4296.42    137.28 o 
   4   5   2      104.28      142.46      4.92 o 
   5   5   2     1560.93     1464.11     53.88 o 
   6   5   2     1190.45     1117.04     47.60 o 
   7   5   2      253.83      243.38      6.36 o 
   8   5   2     1099.07     1148.79     25.02 o 
   9   5   2      187.52      184.65     11.57 o 
  10   5   2      175.74      175.23      9.19 o 
  11   5   2        9.02       18.35      7.58 o 
 -12   6   2        9.79        7.12      6.34 o 
 -11   6   2       16.80        7.54      6.41 o 
 -10   6   2       49.65       40.32      4.40 o 
  -9   6   2      195.64      192.22      8.95 o 
  -8   6   2      110.16       99.76      4.41 o 
  -7   6   2       45.77       43.31      2.34 o 
  -6   6   2      295.91      296.68      5.36 o 
  -5   6   2      156.82      152.50      3.38 o 
  -4   6   2      191.95      178.13      3.56 o 
  -3   6   2      763.96      783.50      8.84 o 
  -2   6   2     1313.20     1348.10     16.81 o 
  -1   6   2     1432.90     1510.16     34.99 o 
   0   6   2      772.84      776.01     16.06 o 
   1   6   2        0.07        4.93      1.05 o 
   2   6   2      109.77      127.37      2.53 o 
   3   6   2      419.07      447.07      8.50 o 
   4   6   2      106.53      104.12      3.31 o 
   5   6   2       86.95       81.66      3.18 o 
   6   6   2      470.41      472.38     10.23 o 
   7   6   2      223.37      219.32      8.90 o 
   8   6   2      300.99      329.78     13.36 o 
   9   6   2        3.06        4.28      4.63 o 
  10   6   2        0.02       -6.18      7.10 o 
  11   6   2       32.23       28.59      6.90 o 
 -11   7   2      190.85      211.18     12.66 o 
 -10   7   2       16.26       17.29      5.51 o 
  -9   7   2       52.70       51.45      5.42 o 
  -8   7   2       91.91      100.51      4.45 o 
  -7   7   2       40.09       41.10      3.71 o 
  -6   7   2      272.05      260.91      6.63 o 
  -5   7   2        4.50        4.17      1.64 o 
  -4   7   2      750.13      663.85     10.51 o 
  -3   7   2      470.12      486.44      7.14 o 
  -2   7   2     1395.33     1287.68     16.13 o 
  -1   7   2     1001.66      929.80     12.15 o 
   0   7   2       48.80       45.97      2.46 o 
   1   7   2      625.99      583.05     14.68 o 
   2   7   2       73.48       87.27      2.19 o 
   3   7   2      537.22      498.12      8.06 o 
   4   7   2      134.41      150.70      3.62 o 
   5   7   2      255.70      254.59      4.99 o 
   6   7   2      283.53      272.31     10.27 o 
   7   7   2       54.14       57.03      4.81 o 
   8   7   2     1380.61     1356.89     27.76 o 
   9   7   2        2.72       -3.64      4.32 o 
  10   7   2      226.63      229.81     11.88 o 
  11   7   2        3.78       11.01      7.74 o 
 -11   8   2       96.25       77.62      9.79 o 
 -10   8   2      602.96      642.52     18.39 o 
  -9   8   2      320.99      350.63     10.65 o 
  -8   8   2      568.01      549.96     16.86 o 
  -7   8   2      257.88      263.98      6.65 o 
  -6   8   2      270.65      277.20      5.59 o 
  -5   8   2     1597.03     1563.04     26.32 o 
  -4   8   2       54.84       57.19      2.16 o 
  -3   8   2     3052.35     2889.50     30.31 o 
  -2   8   2     2095.24     1944.11     26.28 o 
  -1   8   2     2616.94     2560.82     41.65 o 
   0   8   2     9661.28     9309.23    267.03 o 
   1   8   2     1655.35     1624.57     24.24 o 
   2   8   2     4482.67     4228.38     96.79 o 
   3   8   2      176.94      175.30      4.82 o 
   4   8   2     3058.41     2938.55     57.16 o 
   5   8   2      135.99      113.95      3.11 o 
   6   8   2     3302.32     3235.03    126.33 o 
   7   8   2      694.90      705.24     15.98 o 
   8   8   2      505.53      520.16     12.90 o 
   9   8   2      773.99      749.64     32.00 o 
  10   8   2        5.15        1.83      7.80 o 
 -11   9   2      143.08      132.91      8.85 o 
 -10   9   2       33.64       32.39     12.53 o 
  -9   9   2      245.47      265.10      9.74 o 
  -8   9   2      322.37      312.27     14.17 o 
  -7   9   2      270.95      262.17      9.78 o 
  -6   9   2      581.32      574.45     17.76 o 
  -5   9   2      119.33      120.40      4.27 o 
  -4   9   2      377.99      321.87      6.64 o 
  -3   9   2     2549.36     2591.56     28.22 o 
  -2   9   2     1361.90     1278.66     17.18 o 
  -1   9   2     3999.56     4021.26     44.59 o 
   0   9   2      873.85      860.69     11.89 o 
   1   9   2     3836.63     3709.57     49.84 o 
   2   9   2      496.84      505.81      7.10 o 
   3   9   2      538.57      479.17     11.69 o 
   4   9   2      525.45      587.93     17.24 o 
   5   9   2      122.42      117.39      6.52 o 
   6   9   2      315.94      306.57     17.49 o 
   7   9   2        6.69        3.35      3.88 o 
   8   9   2      595.15      563.11     15.07 o 
   9   9   2        1.46       -0.35      5.14 o 
  10   9   2      157.73      108.24     11.04 o 
 -11  10   2        3.50        8.59      6.05 o 
 -10  10   2        4.62        4.78      5.40 o 
  -9  10   2       93.94       89.01      6.76 o 
  -8  10   2       15.61       20.45      4.58 o 
  -7  10   2        0.07        5.29      2.42 o 
  -6  10   2       70.34       77.01      3.92 o 
  -5  10   2       65.11       74.67      3.78 o 
  -4  10   2      387.31      433.85      6.76 o 
  -3  10   2       10.20        9.32      1.55 o 
  -2  10   2        6.43       13.05      2.68 o 
  -1  10   2      100.51       92.40      3.91 o 
   0  10   2       42.33       53.84      2.47 o 
   1  10   2       67.61       72.62      4.96 o 
   2  10   2      162.07      154.54      3.97 o 
   3  10   2      931.63      966.69     22.95 o 
   4  10   2      120.57      121.53      5.61 o 
   5  10   2        1.30        3.39      1.89 o 
   6  10   2       32.05       31.47      3.94 o 
   7  10   2      308.76      307.94     10.24 o 
   8  10   2       43.70       42.10      5.62 o 
   9  10   2       43.73       49.52      5.74 o 
  10  10   2        3.13        8.38      6.31 o 
 -10  11   2       59.45       36.93      6.87 o 
  -9  11   2      215.74      210.89     12.83 o 
  -8  11   2      620.16      630.48     26.60 o 
  -7  11   2      453.80      469.97     21.19 o 
  -6  11   2      663.42      670.61     21.16 o 
  -5  11   2      247.74      250.23      6.14 o 
  -4  11   2      462.40      468.52      7.93 o 
  -3  11   2       78.48       72.16      3.86 o 
  -2  11   2      444.35      442.27      8.35 o 
  -1  11   2      283.63      277.33      5.60 o 
   0  11   2       87.02       93.35      3.46 o 
   1  11   2      398.59      348.77      7.57 o 
   2  11   2       24.87       19.71      2.16 o 
   3  11   2      620.84      585.22     28.36 o 
   4  11   2       75.67       63.04      6.34 o 
   5  11   2      188.13      207.45      5.97 o 
   6  11   2      467.27      458.17     12.24 o 
   7  11   2       10.92        9.98      4.09 o 
   8  11   2      331.93      329.10     15.99 o 
   9  11   2       17.67       16.94      8.50 o 
 -10  12   2      303.71      262.69     13.37 o 
  -9  12   2       62.66       55.48      6.21 o 
  -8  12   2      743.20      752.11     26.05 o 
  -7  12   2      646.92      648.94     27.60 o 
  -6  12   2      121.53      115.79      8.24 o 
  -5  12   2     1369.07     1430.72     30.70 o 
  -4  12   2       69.22       71.30      3.51 o 
  -3  12   2      317.83      315.19      5.44 o 
  -2  12   2      320.08      330.58      5.72 o 
  -1  12   2      265.38      272.15      8.66 o 
   0  12   2     2319.23     2403.72     35.74 o 
   1  12   2      508.08      527.07     11.75 o 
   2  12   2     2901.75     2961.24     44.19 o 
   3  12   2       48.03       44.23      4.93 o 
   4  12   2      791.29      778.38     30.64 o 
   5  12   2      461.99      466.06     12.92 o 
   6  12   2      175.89      166.54      7.01 o 
   7  12   2      185.18      189.93      9.93 o 
   8  12   2        1.50       -3.53      5.60 o 
   9  12   2      257.52      213.25     13.29 o 
  -9  13   2      110.26       95.35      9.87 o 
  -8  13   2       97.63      110.09      7.07 o 
  -7  13   2      317.53      312.97     11.06 o 
  -6  13   2      876.35      955.21     28.56 o 
  -5  13   2        0.94        5.73      3.72 o 
  -4  13   2      686.58      721.87     20.28 o 
  -3  13   2       72.35       71.28      3.16 o 
  -2  13   2      348.97      357.41      6.51 o 
  -1  13   2       25.84       24.92      2.59 o 
   0  13   2      200.28      221.38      5.30 o 
   1  13   2      314.33      342.36      7.90 o 
   2  13   2      116.83      124.27      4.99 o 
   3  13   2      928.36      968.93     31.86 o 
   4  13   2      373.18      395.41     11.33 o 
   5  13   2      131.30      124.21     10.04 o 
   6  13   2      180.34      180.26     14.69 o 
   7  13   2       13.87       21.80      7.33 o 
   8  13   2      278.99      256.74     11.84 o 
  -9  14   2        6.73        3.58      9.78 o 
  -8  14   2       90.31       70.95      8.16 o 
  -7  14   2       27.76       21.08      4.17 o 
  -6  14   2       39.04       36.38      3.97 o 
  -5  14   2      255.06      239.08     12.80 o 
  -4  14   2       50.27       43.65      3.56 o 
  -3  14   2      110.44      109.32      5.66 o 
  -2  14   2       61.86       63.89      5.94 o 
  -1  14   2      107.58      124.05      7.58 o 
   0  14   2       21.03       28.03      8.23 o 
   1  14   2       64.65       70.80      4.30 o 
   2  14   2       29.55       30.87      2.97 o 
   3  14   2       13.26       18.92     10.43 o 
   4  14   2        2.30        5.96      3.08 o 
   5  14   2       50.33       47.34      6.98 o 
   6  14   2        0.12        0.32      5.06 o 
   7  14   2       54.67       45.74      7.50 o 
   8  14   2        0.54       -4.31      6.45 o 
  -8  15   2       81.58       58.39      9.74 o 
  -7  15   2       47.51       39.33      7.29 o 
  -6  15   2      205.16      217.55     13.75 o 
  -5  15   2        9.11        9.22      4.21 o 
  -4  15   2      412.18      398.95     12.25 o 
  -3  15   2      133.83      121.70      5.13 o 
  -2  15   2      623.37      671.94     14.29 o 
  -1  15   2      580.74      603.33     13.74 o 
   0  15   2      175.92      172.27      6.27 o 
   1  15   2      779.85      827.32     32.44 o 
   2  15   2        9.32       11.28      3.31 o 
   3  15   2      661.32      686.22     23.81 o 
   4  15   2        0.96       -3.38      3.38 o 
   5  15   2      105.76      100.05      7.44 o 
   6  15   2       34.87       19.20      7.05 o 
   7  15   2        3.97       17.15      7.70 o 
  -7  16   2      136.33      129.69     14.58 o 
  -6  16   2       68.14       57.23     10.04 o 
  -5  16   2      686.95      745.05     27.85 o 
  -4  16   2        0.09        5.01      7.33 o 
  -3  16   2      911.89     1011.69     25.08 o 
  -2  16   2      587.41      625.69     13.56 o 
  -1  16   2      134.81      158.72     14.06 o 
   0  16   2     1749.53     1913.37     59.98 o 
   1  16   2        1.55       -1.84      4.90 o 
   2  16   2     1380.94     1528.18     31.65 o 
   3  16   2       88.54       79.90      5.19 o 
   4  16   2      815.38      842.28     22.18 o 
   5  16   2      240.13      229.17     13.35 o 
   6  16   2      248.34      226.69     12.65 o 
   7  16   2       88.46       64.19      9.30 o 
  -6  17   2       12.78       13.71      6.24 o 
  -5  17   2       61.96       62.12     12.49 o 
  -4  17   2      176.11      176.97      9.95 o 
  -3  17   2       12.64        5.12      9.12 o 
  -2  17   2      394.27      439.25     17.79 o 
  -1  17   2      217.81      258.09      9.32 o 
   0  17   2       82.54       95.13      6.37 o 
   1  17   2      217.98      231.02     10.42 o 
   2  17   2       17.15       29.73      5.69 o 
   3  17   2      259.61      272.28     16.83 o 
   4  17   2       16.30        7.07      6.16 o 
   5  17   2      195.04      182.60     15.81 o 
   6  17   2       32.69       23.89     12.40 o 
  -5  18   2       11.97       10.84      6.70 o 
  -4  18   2       14.54        6.84      7.67 o 
  -3  18   2        0.19        0.42      6.00 o 
  -2  18   2        4.66        7.61      5.11 o 
  -1  18   2        0.28        9.84      5.51 o 
   0  18   2       43.43       51.82     13.13 o 
   1  18   2        9.67        5.75      5.37 o 
   2  18   2        9.48       17.17      5.22 o 
   3  18   2        2.97       -0.98      6.47 o 
   4  18   2       17.55        5.56      6.42 o 
   5  18   2       13.81        9.77      8.43 o 
  -4  19   2      122.58       89.35      9.95 o 
  -3  19   2       24.84       18.03      7.38 o 
  -2  19   2      118.04       99.11      9.46 o 
  -1  19   2        7.79       14.47      7.85 o 
   0  19   2       40.18       40.57      7.18 o 
   1  19   2        4.67        4.62      6.69 o 
   2  19   2        0.47       -0.72      6.08 o 
   3  19   2       52.51       43.39     12.05 o 
  -1  20   2       55.99       26.62     12.70 o 
   0  20   2      137.77      112.82     21.47 o 
 -12   1   3       58.69       53.35      9.50 o 
 -11   1   3      392.01      417.70     18.50 o 
 -10   1   3       12.13       11.11      3.99 o 
  -9   1   3     1718.99     1844.75     37.98 o 
  -8   1   3      446.07      497.58     41.43 o 
  -7   1   3     1043.51     1029.88     29.00 o 
  -6   1   3     1246.03     1162.39     25.54 o 
  -5   1   3      562.67      535.29      7.75 o 
  -4   1   3     2692.75     2591.71     39.15 o 
  -3   1   3       70.90      107.90     13.59 o 
  -2   1   3     1325.65     1355.31     38.53 o 
  -1   1   3     3903.03     3954.59    148.74 o 
   0   1   3      591.37      647.42     21.03 o 
   1   1   3     6757.28     7164.84    223.08 o 
   2   1   3      277.83      278.81      5.92 o 
   3   1   3     1580.36     1522.60     41.19 o 
   4   1   3       39.45       43.76      5.56 o 
   5   1   3     2272.00     2362.45     49.26 o 
   6   1   3      238.88      276.62     16.15 o 
   7   1   3     1330.29     1303.84    109.01 o 
   8   1   3      182.06      304.07     86.35 o 
   9   1   3       65.33      109.55     24.68 o 
  10   1   3      322.09      317.78     15.85 o 
  11   1   3       18.81        6.45      9.15 o 
 -12   2   3       99.66       83.63     11.71 o 
 -11   2   3       43.34       37.10     10.50 o 
 -10   2   3      446.67      487.10     24.84 o 
  -9   2   3      333.92      350.81     25.23 o 
  -8   2   3      661.25      683.51     43.80 o 
  -7   2   3     1333.12     1294.48     42.47 o 
  -6   2   3     1224.19     1204.95     32.46 o 
  -5   2   3     1374.76     1217.25     16.47 o 
  -4   2   3      434.10      464.78     17.02 o 
  -3   2   3     7819.44     7646.49    135.51 o 
  -2   2   3      114.81      120.43      6.47 o 
  -1   2   3     8625.28     8344.16    443.81 o 
   0   2   3       14.68       11.94      1.31 o 
   1   2   3     1774.29     1716.74     47.93 o 
   2   2   3     3297.48     3156.12    130.82 o 
   3   2   3      942.64     1030.04     17.85 o 
   4   2   3     5550.87     5679.91    116.14 o 
   5   2   3       40.25       56.03      3.99 o 
   6   2   3     2382.17     2359.63     56.78 o 
   7   2   3     1261.29     1389.39     93.16 o 
   8   2   3     1189.36     1240.71     38.15 o 
   9   2   3     1508.16     1464.51     34.46 o 
  10   2   3      141.57      149.08     14.91 o 
  11   2   3      714.63      643.65     35.50 o 
 -12   3   3       15.37        0.17      8.43 o 
 -11   3   3      158.34      163.72     13.71 o 
 -10   3   3       88.00      101.23      8.64 o 
  -9   3   3       81.00      107.29      5.50 o 
  -8   3   3       52.47       53.62      6.28 o 
  -7   3   3       89.80      110.85      8.19 o 
  -6   3   3      219.69      169.74      7.99 o 
  -5   3   3      726.69      758.73     15.20 o 
  -4   3   3     1453.85     1343.53     16.51 o 
  -3   3   3      166.93      203.21      4.74 o 
  -2   3   3       22.76       48.01      3.12 o 
  -1   3   3     1168.00     1097.54     33.09 o 
   0   3   3      660.00      773.62     27.19 o 
   1   3   3      426.11      375.43     14.32 o 
   2   3   3     1067.82     1129.86     23.82 o 
   3   3   3     1339.77     1338.83     22.31 o 
   4   3   3        6.33        2.30      2.23 o 
   5   3   3     1474.93     1418.04     51.28 o 
   6   3   3      102.65       94.56     10.65 o 
   7   3   3      312.37      338.00     16.11 o 
   8   3   3        4.63       17.38     21.28 o 
   9   3   3        6.91       15.14     15.42 o 
  10   3   3      128.12      143.98     11.69 o 
  11   3   3       19.54        3.04      7.44 o 
 -12   4   3       15.00       21.99      9.79 o 
 -11   4   3        0.38       -4.66      5.29 o 
 -10   4   3       40.69       29.85      4.94 o 
  -9   4   3       36.07       40.14      5.03 o 
  -8   4   3      228.47      213.80      7.08 o 
  -7   4   3       20.51       21.23      2.50 o 
  -6   4   3       37.53       47.67      2.06 o 
  -5   4   3      844.79      793.76      9.26 o 
  -4   4   3      183.35      237.90      5.61 o 
  -3   4   3      863.19      892.07     10.20 o 
  -2   4   3        0.00        7.80      1.41 o 
  -1   4   3     2625.34     2723.74     60.60 o 
   0   4   3      104.17      109.21      4.14 o 
   1   4   3      574.48      575.38     15.74 o 
   2   4   3      872.83      895.83     15.75 o 
   3   4   3        3.46        8.37      1.40 o 
   4   4   3      915.28      920.15     16.06 o 
   5   4   3       73.08       70.73      6.69 o 
   6   4   3       89.03       99.65      4.61 o 
   7   4   3       96.49      108.31      8.92 o 
   8   4   3       74.79       73.68      5.12 o 
   9   4   3       56.34       55.10      5.37 o 
  10   4   3       14.28       11.99      5.39 o 
  11   4   3       30.10       23.38      6.71 o 
 -12   5   3        2.43       -7.65      7.65 o 
 -11   5   3      255.50      262.63     13.78 o 
 -10   5   3       16.94        0.61      4.89 o 
  -9   5   3     1011.73     1028.29     29.95 o 
  -8   5   3      122.47      107.39      6.47 o 
  -7   5   3      539.02      526.16     12.13 o 
  -6   5   3     1016.16     1028.18     16.91 o 
  -5   5   3        8.77       10.85      1.40 o 
  -4   5   3     1976.34     1791.88     20.39 o 
  -3   5   3       70.57       71.84      1.91 o 
  -2   5   3     1553.89     1499.12     21.65 o 
  -1   5   3     3082.54     3182.50     69.17 o 
   0   5   3      808.97      745.97     10.53 o 
   1   5   3     3486.65     3444.60     95.55 o 
   2   5   3       63.73       53.27      1.74 o 
   3   5   3      329.63      275.87      4.95 o 
   4   5   3      138.86      133.06      4.66 o 
   5   5   3     1394.68     1350.40     71.69 o 
   6   5   3      534.07      532.50     22.65 o 
   7   5   3     1316.43     1357.34     36.89 o 
   8   5   3      666.86      657.73     21.92 o 
   9   5   3       39.62       42.54      5.30 o 
  10   5   3      180.67      180.72     10.78 o 
  11   5   3        0.91       -8.03      8.23 o 
 -12   6   3      287.43      227.70     14.95 o 
 -11   6   3       43.87       35.62      6.27 o 
 -10   6   3      159.19      181.71     10.81 o 
  -9   6   3       30.82       10.76      4.21 o 
  -8   6   3      366.73      405.80     10.99 o 
  -7   6   3     1075.98     1064.80     17.60 o 
  -6   6   3      797.68      773.53     10.77 o 
  -5   6   3     2310.03     2218.27     52.06 o 
  -4   6   3       84.56       76.50      2.39 o 
  -3   6   3     2841.41     2511.65     43.43 o 
  -2   6   3     1054.88     1076.11     13.19 o 
  -1   6   3     2937.19     2645.32     39.86 o 
   0   6   3      558.88      521.12      7.74 o 
   1   6   3      583.78      545.87     12.01 o 
   2   6   3     2168.48     1879.22     50.95 o 
   3   6   3      173.35      169.42      4.95 o 
   4   6   3     1984.15     1734.84     36.95 o 
   5   6   3        1.11        0.20      3.00 o 
   6   6   3      242.20      255.87      9.00 o 
   7   6   3      736.89      759.04     28.38 o 
   8   6   3       71.20       81.29      7.18 o 
   9   6   3      661.98      716.23     24.49 o 
  10   6   3       32.63       24.94      9.09 o 
 -11   7   3      131.49      126.18     11.50 o 
 -10   7   3        4.92        2.37      4.91 o 
  -9   7   3      192.74      214.35     11.74 o 
  -8   7   3        1.75        3.68      3.11 o 
  -7   7   3      187.77      190.55      6.87 o 
  -6   7   3     1014.27      980.05     22.33 o 
  -5   7   3      101.85      107.77      3.86 o 
  -4   7   3     2571.86     2416.15     45.78 o 
  -3   7   3      397.91      422.51      6.96 o 
  -2   7   3      636.92      604.07      8.35 o 
  -1   7   3       26.38       52.22      1.84 o 
   0   7   3     1709.73     1661.94     22.67 o 
   1   7   3     2031.71     1848.67     32.53 o 
   2   7   3     1541.21     1576.47     22.49 o 
   3   7   3     3562.31     3345.63    121.26 o 
   4   7   3       15.12       10.79      2.03 o 
   5   7   3     2093.90     1941.76    149.00 o 
   6   7   3      170.78      174.81      9.47 o 
   7   7   3      601.05      582.91     14.03 o 
   8   7   3      129.03      151.61      7.42 o 
   9   7   3      123.10      119.72      6.79 o 
  10   7   3      478.36      444.56     20.13 o 
 -11   8   3        3.35        3.65      5.25 o 
 -10   8   3        2.60       -1.38      7.42 o 
  -9   8   3       38.94       29.53      5.58 o 
  -8   8   3        2.62       -0.96      3.19 o 
  -7   8   3      139.05      129.49      7.79 o 
  -6   8   3      113.02      116.38      5.89 o 
  -5   8   3      259.21      262.85      9.49 o 
  -4   8   3      301.10      332.41      7.81 o 
  -3   8   3       78.82       73.85      3.52 o 
  -2   8   3       23.99       27.43      1.42 o 
  -1   8   3      211.04      196.49      4.61 o 
   0   8   3      243.16      259.06      5.60 o 
   1   8   3      310.21      310.89      6.04 o 
   2   8   3      106.49      116.58      4.93 o 
   3   8   3       27.07       19.94      2.21 o 
   4   8   3       95.72       98.83      4.67 o 
   5   8   3       57.08       62.91      8.11 o 
   6   8   3       54.53       70.45      9.95 o 
   7   8   3       13.48       18.06      5.59 o 
   8   8   3        1.59        6.43      4.93 o 
   9   8   3       26.62       32.86      5.36 o 
  10   8   3       14.57        3.95      6.95 o 
 -11   9   3       63.63       61.11      6.91 o 
 -10   9   3        0.83       -0.03      5.74 o 
  -9   9   3      135.89      141.07     10.96 o 
  -8   9   3       63.51       59.84      4.63 o 
  -7   9   3      317.87      328.45      8.88 o 
  -6   9   3      978.53      922.82     36.52 o 
  -5   9   3      333.94      346.75     14.33 o 
  -4   9   3     1372.01     1329.28     25.00 o 
  -3   9   3      205.15      243.01      8.46 o 
  -2   9   3      151.29      142.30      3.01 o 
  -1   9   3       80.72       76.32      3.25 o 
   0   9   3      264.17      240.38      8.53 o 
   1   9   3     1906.48     1886.94     41.64 o 
   2   9   3      344.85      346.88     12.84 o 
   3   9   3     2414.24     2395.18     65.12 o 
   4   9   3        0.06       -0.99      2.17 o 
   5   9   3     1828.96     1780.61     72.54 o 
   6   9   3       24.75       18.58      3.53 o 
   7   9   3      678.89      687.32     16.83 o 
   8   9   3       94.06       87.63      5.87 o 
   9   9   3       22.59       22.49      5.36 o 
  10   9   3      322.67      293.89     16.15 o 
 -10  10   3      193.83      178.84     10.36 o 
  -9  10   3        3.33        0.44      5.17 o 
  -8  10   3      367.22      369.64     12.81 o 
  -7  10   3      642.03      656.21     15.85 o 
  -6  10   3       75.59       86.70      6.27 o 
  -5  10   3     1705.62     1704.57     55.91 o 
  -4  10   3      188.35      184.89      6.99 o 
  -3  10   3     2102.80     2141.12     34.86 o 
  -2  10   3      119.53      119.56      3.00 o 
  -1  10   3     2411.83     2387.89     35.98 o 
   0  10   3      173.57      165.22      5.19 o 
   1  10   3       66.86       59.74      3.09 o 
   2  10   3     1325.44     1260.41     52.45 o 
   3  10   3      296.27      257.78     17.94 o 
   4  10   3      710.51      693.06     35.29 o 
   5  10   3      111.07       90.69      5.40 o 
   6  10   3       40.50       47.24      7.86 o 
   7  10   3      264.42      248.40      8.95 o 
   8  10   3       21.38       25.32      4.77 o 
   9  10   3      224.10      197.38     11.44 o 
 -10  11   3       11.23        6.77      6.32 o 
  -9  11   3      435.18      443.05     19.64 o 
  -8  11   3        1.69        3.96      4.14 o 
  -7  11   3      111.34      121.70      7.80 o 
  -6  11   3       21.57       21.45      2.86 o 
  -5  11   3       50.75       54.46      4.10 o 
  -4  11   3       86.83       88.77      3.29 o 
  -3  11   3      102.59      101.03      3.31 o 
  -2  11   3     1067.43     1070.31     14.77 o 
  -1  11   3      980.84      945.51     32.49 o 
   0  11   3     1687.42     1701.27     37.77 o 
   1  11   3     1153.92     1207.69     21.15 o 
   2  11   3       38.64       43.23      3.81 o 
   3  11   3       39.45       38.77      3.16 o 
   4  11   3      209.33      198.61      8.90 o 
   5  11   3      215.95      219.20      6.57 o 
   6  11   3      201.11      225.24     13.53 o 
   7  11   3      473.89      501.98     14.85 o 
   8  11   3      199.93      179.36     12.55 o 
   9  11   3        7.25        7.49      6.49 o 
 -10  12   3        0.07       10.10      5.83 o 
  -9  12   3        0.08        3.33      5.22 o 
  -8  12   3        0.17        0.74      3.46 o 
  -7  12   3      103.53       83.45      4.55 o 
  -6  12   3        5.60        9.77      2.83 o 
  -5  12   3      395.66      387.87     12.51 o 
  -4  12   3       90.30       88.55      4.51 o 
  -3  12   3        5.05        2.60      1.49 o 
  -2  12   3       87.33       82.56      3.53 o 
  -1  12   3      258.64      264.49      6.82 o 
   0  12   3       55.92       60.36      3.53 o 
   1  12   3       54.39       66.55      4.01 o 
   2  12   3       95.28       98.66      4.58 o 
   3  12   3      124.65      130.56      5.44 o 
   4  12   3      292.90      278.62     13.03 o 
   5  12   3      162.53      155.28      8.81 o 
   6  12   3        9.87        3.43      5.96 o 
   7  12   3      101.09      101.43      8.44 o 
   8  12   3       18.74        8.61      5.91 o 
   9  12   3      137.08      113.72     20.87 o 
  -9  13   3       40.46       30.30     11.50 o 
  -8  13   3        2.44        2.85      4.13 o 
  -7  13   3        6.91        7.75      3.45 o 
  -6  13   3       77.47       79.33      4.61 o 
  -5  13   3       18.06       10.40      3.03 o 
  -4  13   3      254.04      246.61      8.27 o 
  -3  13   3        0.33        5.39      1.99 o 
  -2  13   3       12.28        7.84      2.69 o 
  -1  13   3       19.70       29.63      3.27 o 
   0  13   3        2.54       -3.28      3.28 o 
   1  13   3       42.98       42.81      3.74 o 
   2  13   3        0.76       10.13      3.70 o 
   3  13   3      337.87      357.32     10.94 o 
   4  13   3      184.05      176.40      9.15 o 
   5  13   3      266.23      285.61     11.09 o 
   6  13   3       43.33       34.43      5.49 o 
   7  13   3       66.35       73.62     10.45 o 
   8  13   3       28.38       42.11      8.74 o 
  -9  14   3      112.85       87.91     11.74 o 
  -8  14   3      167.51      172.38     10.91 o 
  -7  14   3      318.78      312.38     12.33 o 
  -6  14   3      182.87      172.80     13.77 o 
  -5  14   3      364.68      392.93     18.09 o 
  -4  14   3        1.10        0.19      3.96 o 
  -3  14   3     1082.96     1185.55     21.28 o 
  -2  14   3      476.07      491.98     15.19 o 
  -1  14   3     1485.15     1585.64     29.51 o 
   0  14   3      931.88      930.17     28.84 o 
   1  14   3      381.62      395.27     16.85 o 
   2  14   3      861.47      879.68     17.86 o 
   3  14   3       50.15       47.38      9.60 o 
   4  14   3      569.69      593.92     22.13 o 
   5  14   3       48.63       43.86      7.27 o 
   6  14   3      138.20      140.58      9.60 o 
   7  14   3      454.11      466.80     20.20 o 
  -8  15   3       92.72       82.35     12.57 o 
  -7  15   3       93.86       75.24      5.63 o 
  -6  15   3      236.73      235.05      9.50 o 
  -5  15   3      169.06      165.12      8.62 o 
  -4  15   3      383.02      401.36     13.46 o 
  -3  15   3       37.25       45.98      3.82 o 
  -2  15   3      202.44      217.95      8.12 o 
  -1  15   3      440.48      446.84     10.75 o 
   0  15   3       29.89       47.35      7.61 o 
   1  15   3      910.57      972.13     24.11 o 
   2  15   3       28.57       24.71      4.16 o 
   3  15   3      379.23      412.46     15.82 o 
   4  15   3        2.51        7.77      4.69 o 
   5  15   3      235.88      223.81     12.14 o 
   6  15   3      101.94       89.06      8.71 o 
   7  15   3       43.59       39.00      6.83 o 
  -7  16   3        4.21        4.05     17.29 o 
  -6  16   3       39.29       45.11      6.21 o 
  -5  16   3        6.19       12.03      6.09 o 
  -4  16   3        4.34       12.87      4.67 o 
  -3  16   3        1.03       -0.41      4.24 o 
  -2  16   3        2.09        4.10      6.43 o 
  -1  16   3       10.56       19.82      5.82 o 
   0  16   3        4.14       11.40      5.36 o 
   1  16   3       48.27       73.65      6.43 o 
   2  16   3       54.67       59.00      4.85 o 
   3  16   3       21.38       18.77      4.71 o 
   4  16   3       72.06       68.20     16.22 o 
   5  16   3        0.04        8.66      6.84 o 
   6  16   3       16.58       17.03      6.01 o 
  -6  17   3        0.96       -0.17      6.42 o 
  -5  17   3       74.13       75.97      7.49 o 
  -4  17   3       68.27       98.89      8.26 o 
  -3  17   3        2.84        4.40      6.38 o 
  -2  17   3      149.42      148.55     14.41 o 
  -1  17   3      550.65      572.88     18.58 o 
   0  17   3       31.83       41.47      9.44 o 
   1  17   3      345.61      325.58     12.93 o 
   2  17   3       49.86       56.99      7.07 o 
   3  17   3       15.33       19.59      4.74 o 
   4  17   3       15.81        8.19     12.10 o 
   5  17   3        5.11        6.94     10.13 o 
  -5  18   3      135.82      117.44      9.34 o 
  -4  18   3       13.99        7.49      6.79 o 
  -3  18   3      548.00      606.51     24.19 o 
  -2  18   3       90.50       79.65      9.04 o 
  -1  18   3      389.88      414.06     17.66 o 
   0  18   3      175.89      168.94     12.01 o 
   1  18   3       72.03       81.55      7.88 o 
   2  18   3      204.97      198.36     12.22 o 
   3  18   3       15.75        9.84      6.18 o 
   4  18   3      186.25      168.44     16.47 o 
  -3  19   3       16.54       26.14      8.37 o 
  -2  19   3       74.80       91.99     16.60 o 
  -1  19   3       68.82       79.50      9.91 o 
   0  19   3       54.31       57.40      6.81 o 
   1  19   3       68.82       68.86      8.33 o 
   2  19   3       16.83        4.05     15.09 o 
 -12   0   4      347.06      326.65     29.04 o 
 -11   0   4       38.27       13.01     16.03 o 
 -10   0   4      613.05      770.66     38.41 o 
  -9   0   4       56.17       64.61      6.50 o 
  -8   0   4     1154.91     1142.60     58.21 o 
  -7   0   4       45.04      143.04     12.01 o 
  -6   0   4     3948.86     3977.44     85.36 o 
  -5   0   4     8667.14     8804.22    268.89 o 
  -4   0   4     2390.43     2564.46     37.72 o 
  -3   0   4    11025.26    10028.90    318.19 o 
  -2   0   4      607.24      742.30     21.96 o 
  -1   0   4      307.02      306.45     11.57 o 
   0   0   4     2033.48     2225.56     49.14 o 
   1   0   4     3375.43     3720.56    160.47 o 
   2   0   4     6357.28     6969.84    245.60 o 
   3   0   4     1655.09     1618.53     44.17 o 
   4   0   4     6462.79     6654.68    219.28 o 
   5   0   4       19.83       22.68      8.47 o 
   6   0   4     2429.41     2687.04    105.86 o 
   7   0   4      173.76      153.95     14.22 o 
   8   0   4      572.18      654.82     34.78 o 
   9   0   4        3.30        6.05      9.07 o 
  10   0   4      101.17       96.25     27.98 o 
  11   0   4      671.36      581.32     46.28 o 
 -12   1   4       96.69       88.92     17.69 o 
 -11   1   4      124.01      139.79     11.64 o 
 -10   1   4        8.73       16.67      5.16 o 
  -9   1   4       41.64       66.47      5.86 o 
  -8   1   4       81.27      169.85     27.93 o 
  -7   1   4      886.37      842.01     32.65 o 
  -6   1   4      311.36      372.69     75.60 o 
  -5   1   4     1419.80     1511.78     62.17 o 
  -4   1   4     2169.82     2232.69     35.19 o 
  -3   1   4      752.05     1339.77    202.03 o 
  -2   1   4     3132.29     2870.95     82.19 o 
  -1   1   4     1383.11     1594.11     44.60 o 
   0   1   4      646.58      660.80     12.40 o 
   1   1   4     3028.94     3369.60     52.35 o 
   2   1   4       14.70       17.41      2.22 o 
   3   1   4     7534.45     7446.74    173.48 o 
   4   1   4      114.49      116.32      9.30 o 
   5   1   4     2267.97     2498.23     54.54 o 
   6   1   4       13.85       11.81      7.84 o 
   7   1   4      262.58      306.82     13.44 o 
   8   1   4      123.94      193.53     11.89 o 
   9   1   4       81.31       69.28     11.49 o 
  10   1   4      451.93      417.91     25.71 o 
  11   1   4       66.81       50.71     16.33 o 
 -12   2   4       14.28       11.69      8.55 o 
 -11   2   4       37.41       53.41      9.51 o 
 -10   2   4       68.77       79.44     10.03 o 
  -9   2   4        0.04        1.74      3.70 o 
  -8   2   4      404.37      413.29     23.78 o 
  -7   2   4       67.44      114.33      8.06 o 
  -6   2   4      165.39      182.61      7.82 o 
  -5   2   4      507.74      536.28     11.68 o 
  -4   2   4      576.08      637.48     18.27 o 
  -3   2   4       30.02       40.44      2.26 o 
  -2   2   4      944.66      983.44     34.62 o 
  -1   2   4      528.37      570.18     19.09 o 
   0   2   4      388.43      420.49      7.56 o 
   1   2   4      427.39      450.66     14.70 o 
   2   2   4       50.10       66.70      2.70 o 
   3   2   4      154.75      169.64      6.67 o 
   4   2   4      739.42      813.48     29.55 o 
   5   2   4      260.12      265.90     23.18 o 
   6   2   4       42.36       33.10      4.60 o 
   7   2   4        0.01       -0.29      4.94 o 
   8   2   4      437.62      502.96     19.12 o 
   9   2   4      105.74      149.90     11.62 o 
  10   2   4       15.75        8.85      7.79 o 
  11   2   4       24.63       22.58      7.66 o 
 -12   3   4       12.94       19.53     16.33 o 
 -11   3   4       74.91       67.98      9.29 o 
 -10   3   4       24.92       25.36      7.33 o 
  -9   3   4      222.13      233.61      9.45 o 
  -8   3   4       49.33       69.69      8.60 o 
  -7   3   4     1525.80     1500.30     59.14 o 
  -6   3   4     1129.14     1130.83     37.73 o 
  -5   3   4     1698.26     1602.05     27.41 o 
  -4   3   4     1969.84     1870.44     36.02 o 
  -3   3   4       20.64       24.00      1.83 o 
  -2   3   4      684.23      584.31      8.76 o 
  -1   3   4       89.25       92.81      4.54 o 
   0   3   4      900.43      896.80     24.16 o 
   1   3   4      443.48      440.11      7.55 o 
   2   3   4     2322.28     2442.17     64.86 o 
   3   3   4     3403.42     3355.38     71.43 o 
   4   3   4      535.04      515.35     12.86 o 
   5   3   4      577.35      605.91     15.95 o 
   6   3   4      209.87      207.66      9.30 o 
   7   3   4       66.51       58.70      7.41 o 
   8   3   4      397.78      451.62     18.26 o 
   9   3   4       22.19       30.12      4.70 o 
  10   3   4      339.74      328.66     23.53 o 
 -12   4   4       52.46       39.63     13.61 o 
 -11   4   4        8.89        1.91      8.86 o 
 -10   4   4      700.47      759.22     26.85 o 
  -9   4   4      145.70      142.81      8.06 o 
  -8   4   4     2111.33     2236.22     75.78 o 
  -7   4   4      756.41      737.39     21.71 o 
  -6   4   4     2059.60     1967.57     45.34 o 
  -5   4   4     1899.16     1683.13     22.75 o 
  -4   4   4     1763.02     1769.32     32.03 o 
  -3   4   4     1239.98     1170.24     17.06 o 
  -2   4   4        2.69        5.73      1.30 o 
  -1   4   4      596.43      504.86     19.04 o 
   0   4   4     5183.60     5334.39     76.73 o 
   1   4   4     2507.79     2371.74     63.71 o 
   2   4   4     3645.30     3574.25     96.81 o 
   3   4   4      395.74      360.90     10.02 o 
   4   4   4     1822.63     1709.09     58.96 o 
   5   4   4      156.33      161.85      6.20 o 
   6   4   4     1450.69     1460.60     34.34 o 
   7   4   4      168.75      183.73      7.74 o 
   8   4   4      265.34      315.62     11.17 o 
   9   4   4      435.21      465.73     14.02 o 
  10   4   4       10.39       14.56      8.13 o 
 -12   5   4      127.10      111.68     12.60 o 
 -11   5   4      207.05      195.46      9.88 o 
 -10   5   4       89.00       99.66      8.86 o 
  -9   5   4      471.08      533.72     13.58 o 
  -8   5   4      209.59      228.29      7.74 o 
  -7   5   4      329.88      340.50     12.41 o 
  -6   5   4      623.07      559.94     14.11 o 
  -5   5   4       84.48       77.07      2.42 o 
  -4   5   4      690.58      628.80     11.56 o 
  -3   5   4       81.45       90.82      3.27 o 
  -2   5   4     4126.64     4021.41     67.27 o 
  -1   5   4       50.92       77.93      2.22 o 
   0   5   4     4023.72     3704.44     73.27 o 
   1   5   4      306.04      257.00      7.05 o 
   2   5   4      137.60      134.27      3.12 o 
   3   5   4      442.50      376.38      8.53 o 
   4   5   4       48.52       41.56      5.91 o 
   5   5   4      121.93      115.78      6.48 o 
   6   5   4      393.81      444.43     13.48 o 
   7   5   4      489.96      551.45     23.44 o 
   8   5   4     1044.22     1077.68     56.14 o 
   9   5   4      378.52      362.84     11.48 o 
  10   5   4      324.80      305.46     15.48 o 
 -11   6   4       27.75       18.11      4.89 o 
 -10   6   4       11.37       10.48      5.53 o 
  -9   6   4      232.61      232.74     11.57 o 
  -8   6   4       27.96       20.06      4.45 o 
  -7   6   4      268.02      259.11      8.93 o 
  -6   6   4       10.49        7.24      2.29 o 
  -5   6   4       42.76       43.86      2.99 o 
  -4   6   4      227.86      232.26      5.04 o 
  -3   6   4      325.72      333.19      7.47 o 
  -2   6   4     3340.90     3565.94     39.76 o 
  -1   6   4     2478.09     2612.13     36.97 o 
   0   6   4     6741.02     7281.76    109.11 o 
   1   6   4     2848.82     3040.43     67.78 o 
   2   6   4      210.77      230.81      7.00 o 
   3   6   4      127.02      144.01      3.90 o 
   4   6   4      745.33      663.05     25.29 o 
   5   6   4        5.42        3.74      3.39 o 
   6   6   4      999.42     1008.66     25.30 o 
   7   6   4       24.31       23.93      4.43 o 
   8   6   4      577.39      575.30     15.08 o 
   9   6   4        1.64        6.09      5.60 o 
  10   6   4       32.54       21.65      7.30 o 
 -11   7   4      127.04      116.22      8.18 o 
 -10   7   4        9.64       13.61      5.15 o 
  -9   7   4      536.34      615.63     15.59 o 
  -8   7   4      245.09      257.88      8.24 o 
  -7   7   4      453.31      469.16     18.60 o 
  -6   7   4      134.06      140.01      5.70 o 
  -5   7   4      198.27      181.33      7.30 o 
  -4   7   4      103.39      100.37      3.95 o 
  -3   7   4        3.91        8.20      1.63 o 
  -2   7   4     4580.45     4445.06     61.85 o 
  -1   7   4     2521.90     2544.93     34.48 o 
   0   7   4     2435.17     2251.53     31.18 o 
   1   7   4     2567.40     2400.49    114.41 o 
   2   7   4        3.01        0.08      1.40 o 
   3   7   4       92.45       78.49      4.61 o 
   4   7   4      658.20      580.25     29.54 o 
   5   7   4       97.21      105.27      9.21 o 
   6   7   4      210.02      218.15      8.62 o 
   7   7   4      316.94      367.77     10.95 o 
   8   7   4      278.33      285.13      9.91 o 
   9   7   4       47.90       47.55      6.59 o 
  10   7   4       55.89       47.60      7.58 o 
 -11   8   4       51.74       40.86      7.41 o 
 -10   8   4      867.84      915.66     30.43 o 
  -9   8   4      100.27       93.15      8.08 o 
  -8   8   4      920.02     1012.76     28.70 o 
  -7   8   4        3.51        2.52      2.52 o 
  -6   8   4       14.75       18.40      2.25 o 
  -5   8   4      251.77      205.69      7.77 o 
  -4   8   4      251.56      238.34      6.76 o 
  -3   8   4     2526.79     2455.85     43.68 o 
  -2   8   4       39.20       42.91      1.85 o 
  -1   8   4     7748.76     7827.93    281.95 o 
   0   8   4     2935.12     2788.98     66.93 o 
   1   8   4     2579.63     2504.45     86.18 o 
   2   8   4     1417.21     1373.53     30.09 o 
   3   8   4       55.27       56.22      3.72 o 
   4   8   4      991.85      945.84     44.91 o 
   5   8   4       20.96       24.42      4.56 o 
   6   8   4     4083.85     4221.67    107.93 o 
   7   8   4      401.76      448.02     11.75 o 
   8   8   4     1613.34     1650.60     67.99 o 
   9   8   4      612.84      594.79     23.75 o 
  10   8   4       48.95       43.49      8.22 o 
 -11   9   4       73.66       67.05      7.85 o 
 -10   9   4       79.67       72.41      7.18 o 
  -9   9   4      181.24      186.71     10.96 o 
  -8   9   4       60.35       67.37      6.01 o 
  -7   9   4      162.94      159.47      6.79 o 
  -6   9   4        2.78        4.91      2.28 o 
  -5   9   4        3.88        1.13      1.74 o 
  -4   9   4      360.99      355.07     11.91 o 
  -3   9   4        5.60        4.56      2.43 o 
  -2   9   4     3235.34     3077.62     75.86 o 
  -1   9   4       13.14       11.47      4.15 o 
   0   9   4     2690.98     2710.40     59.01 o 
   1   9   4       22.82       19.24      3.43 o 
   2   9   4      342.03      320.47     16.82 o 
   3   9   4      464.48      443.16     20.61 o 
   4   9   4      223.18      231.55     16.59 o 
   5   9   4      916.65      900.48     39.61 o 
   6   9   4        3.80       -3.61      3.89 o 
   7   9   4      486.61      525.59     14.14 o 
   8   9   4      111.84      119.26      8.38 o 
   9   9   4      117.36      106.08      8.08 o 
 -10  10   4       17.41       17.82      5.57 o 
  -9  10   4        8.01        3.89      6.72 o 
  -8  10   4       50.69       53.47      4.59 o 
  -7  10   4       27.55       22.07      3.20 o 
  -6  10   4        8.89       10.52      3.07 o 
  -5  10   4        0.68        1.67      1.58 o 
  -4  10   4       26.11       26.38      2.37 o 
  -3  10   4        7.66        6.26      2.28 o 
  -2  10   4       93.13       82.30      3.04 o 
  -1  10   4        0.11        3.80      3.84 o 
   0  10   4       98.13       91.61      4.64 o 
   1  10   4      213.22      197.47      7.40 o 
   2  10   4       21.48       21.97      5.25 o 
   3  10   4      365.58      363.80     25.26 o 
   4  10   4       55.72       50.58      3.04 o 
   5  10   4        5.17        8.91      3.92 o 
   6  10   4        5.86        4.73      4.98 o 
   7  10   4       77.98       72.32      5.69 o 
   8  10   4        0.16        0.73      6.70 o 
   9  10   4       43.39       38.09      8.62 o 
 -10  11   4       24.25       21.75      7.07 o 
  -9  11   4      254.15      254.57     11.90 o 
  -8  11   4       72.04       68.55      6.98 o 
  -7  11   4      137.21      140.73      6.33 o 
  -6  11   4      703.66      701.11     17.72 o 
  -5  11   4       26.06       23.41      3.06 o 
  -4  11   4      860.02      846.12     22.35 o 
  -3  11   4      107.58       91.16      3.09 o 
  -2  11   4     1249.86     1304.85     23.51 o 
  -1  11   4       13.44       13.39      2.72 o 
   0  11   4      719.24      757.37     14.97 o 
   1  11   4        3.92        9.16      5.13 o 
   2  11   4        7.33        5.70      3.46 o 
   3  11   4      256.76      256.15     13.35 o 
   4  11   4      158.76      161.04      6.61 o 
   5  11   4      129.59      122.23      7.44 o 
   6  11   4       97.50       97.72      8.45 o 
   7  11   4       43.38       44.62      6.60 o 
   8  11   4       36.91       33.11      6.68 o 
  -9  12   4        3.92        1.44      5.43 o 
  -8  12   4      277.47      280.43     14.44 o 
  -7  12   4      108.91      108.25      6.63 o 
  -6  12   4      203.75      215.68      6.66 o 
  -5  12   4      581.43      610.03     13.82 o 
  -4  12   4      141.26      146.68      4.48 o 
  -3  12   4      250.57      274.44      6.92 o 
  -2  12   4      149.14      130.88      5.86 o 
  -1  12   4       69.50       84.26      5.46 o 
   0  12   4        7.94       13.82      3.27 o 
   1  12   4      323.47      370.41     10.87 o 
   2  12   4      389.36      403.94     10.79 o 
   3  12   4       27.95       40.76      4.32 o 
   4  12   4     1141.55     1241.09     36.93 o 
   5  12   4      255.85      271.04     11.26 o 
   6  12   4      761.95      842.52     43.86 o 
   7  12   4      115.72       99.77     10.77 o 
   8  12   4       84.58       93.88     20.84 o 
  -9  13   4       33.69       29.89     10.64 o 
  -8  13   4       55.03       45.03      6.21 o 
  -7  13   4      247.42      247.93     15.71 o 
  -6  13   4      232.22      250.56      9.51 o 
  -5  13   4      428.12      467.74     11.57 o 
  -4  13   4      394.62      421.68     10.19 o 
  -3  13   4      233.46      243.96      7.40 o 
  -2  13   4      816.74      882.49     20.21 o 
  -1  13   4       54.55       58.04      5.76 o 
   0  13   4      997.94     1076.69     21.02 o 
   1  13   4       13.38       19.31      5.02 o 
   2  13   4     1001.42     1050.40     38.34 o 
   3  13   4      496.26      514.28     13.85 o 
   4  13   4      263.98      268.90      9.71 o 
   5  13   4      536.82      584.34     18.91 o 
   6  13   4      155.94      154.27     20.96 o 
   7  13   4      116.85      134.83      9.74 o 
  -8  14   4       82.78       77.03      8.77 o 
  -7  14   4       75.81       76.45      8.46 o 
  -6  14   4       47.54       39.20      4.75 o 
  -5  14   4        4.93        0.87      4.24 o 
  -4  14   4       79.22       84.52      5.24 o 
  -3  14   4        1.35        0.04      5.35 o 
  -2  14   4       16.39       20.05      3.55 o 
  -1  14   4       11.02        6.96      4.10 o 
   0  14   4       39.63       44.77      4.88 o 
   1  14   4        0.38       -3.84      3.84 o 
   2  14   4       11.47       12.31      3.77 o 
   3  14   4        0.55       10.47      5.15 o 
   4  14   4       18.44       16.48      4.58 o 
   5  14   4        3.23       -3.42      7.79 o 
   6  14   4       25.59       21.26      6.36 o 
   7  14   4       72.51       68.43      9.93 o 
  -8  15   4        5.52       12.99      7.63 o 
  -7  15   4        8.82        4.48      5.94 o 
  -6  15   4       37.90       38.66      4.89 o 
  -5  15   4       80.47       74.80      5.45 o 
  -4  15   4      282.32      305.13     15.45 o 
  -3  15   4       40.99       44.29      4.54 o 
  -2  15   4      175.90      177.58      6.79 o 
  -1  15   4       79.06       67.86      5.43 o 
   0  15   4       64.36       66.39      6.85 o 
   1  15   4       64.60       75.36      6.51 o 
   2  15   4      115.46      116.70      6.84 o 
   3  15   4      391.65      407.80     12.36 o 
   4  15   4       22.68       24.43     10.78 o 
   5  15   4      172.88      167.92     10.68 o 
   6  15   4        0.33       -5.17      8.83 o 
  -7  16   4       17.24       20.32      9.43 o 
  -6  16   4      135.34      119.25      8.82 o 
  -5  16   4      232.91      227.42     12.67 o 
  -4  16   4      122.32      106.08      7.18 o 
  -3  16   4      395.73      434.55     14.25 o 
  -2  16   4       17.80       13.86      5.80 o 
  -1  16   4      120.74      115.54      6.93 o 
   0  16   4      181.70      184.53      7.24 o 
   1  16   4      171.40      191.88     11.57 o 
   2  16   4      222.22      223.31     14.71 o 
   3  16   4       85.60       77.46      8.21 o 
   4  16   4      296.54      297.89     15.60 o 
   5  16   4        2.68        6.15     11.86 o 
  -6  17   4       78.80       70.62     12.37 o 
  -5  17   4       48.64       41.34      8.43 o 
  -4  17   4      209.54      189.39     12.18 o 
  -3  17   4        2.59        8.45      6.05 o 
  -2  17   4      366.91      393.90     18.59 o 
  -1  17   4       40.65       33.84      9.22 o 
   0  17   4      192.91      214.89      9.36 o 
   1  17   4      235.61      229.62     19.15 o 
   2  17   4       47.25       42.13      5.46 o 
   3  17   4      400.02      365.13     29.34 o 
   4  17   4       15.56       16.18      6.87 o 
  -4  18   4        6.79       12.98      7.08 o 
  -3  18   4        0.17       10.72      7.30 o 
  -2  18   4        7.07        5.65     11.03 o 
  -1  18   4        0.09        4.22      5.71 o 
   0  18   4       24.39       19.65      6.05 o 
   1  18   4       23.18       25.89      7.16 o 
   2  18   4       24.10       19.07      6.60 o 
   3  18   4       43.86       44.46     12.10 o 
  -2  19   4       11.35        2.06      9.96 o 
  -1  19   4        8.87       10.71      9.76 o 
   0  19   4       77.30       56.88     17.24 o 
   1  19   4        7.42      -17.09     17.09 o 
 -12   1   5       47.77       31.24      9.69 o 
 -11   1   5       82.52      108.11     11.70 o 
 -10   1   5      132.77      131.40      8.03 o 
  -9   1   5      238.10      284.71     10.76 o 
  -8   1   5      131.12      133.25     14.66 o 
  -7   1   5      803.84      830.90     48.84 o 
  -6   1   5      713.54      714.11     18.44 o 
  -5   1   5      607.60      621.27     12.38 o 
  -4   1   5     2601.40     2616.43     45.17 o 
  -3   1   5      788.70      776.62     22.11 o 
  -2   1   5      561.01      558.02     16.55 o 
  -1   1   5      848.77      957.20     70.01 o 
   0   1   5     1795.92     1809.28     45.97 o 
   1   1   5      779.79      833.75     18.29 o 
   2   1   5     1134.92     1089.44     20.49 o 
   3   1   5     1951.89     2018.19     53.78 o 
   4   1   5        8.19       12.87      2.84 o 
   5   1   5      765.58      776.92     21.55 o 
   6   1   5       64.44       52.09      4.51 o 
   7   1   5      539.57      585.01     20.69 o 
   8   1   5       75.56       92.34     13.31 o 
   9   1   5      265.37      315.96     40.53 o 
  10   1   5      132.60      136.92     16.33 o 
 -12   2   5      201.87      190.41     16.83 o 
 -11   2   5      221.78      264.56     17.11 o 
 -10   2   5      109.18      139.84      8.36 o 
  -9   2   5      283.10      293.64     10.55 o 
  -8   2   5      484.77      537.85     15.11 o 
  -7   2   5       52.54       66.04     14.42 o 
  -6   2   5     1552.76     1461.81     21.52 o 
  -5   2   5     1540.53     1525.28     22.28 o 
  -4   2   5      315.74      320.53     10.78 o 
  -3   2   5     4684.25     4550.35    124.65 o 
  -2   2   5      352.13      371.01     11.03 o 
  -1   2   5     9566.97    10295.07    193.00 o 
   0   2   5      155.12      184.81      5.87 o 
   1   2   5     4430.32     4830.66    165.34 o 
   2   2   5     4266.23     4822.51     78.01 o 
   3   2   5      327.33      286.55     13.80 o 
   4   2   5     3605.33     3681.88     98.15 o 
   5   2   5       71.84       71.04      4.56 o 
   6   2   5      551.41      566.53     57.95 o 
   7   2   5       66.39       72.80     11.40 o 
   8   2   5      497.88      510.35     27.67 o 
   9   2   5      601.40      649.40     40.38 o 
  10   2   5       54.99       44.03      6.54 o 
 -12   3   5       82.24       80.43     11.19 o 
 -11   3   5      138.72      155.11     22.23 o 
 -10   3   5       10.85       -2.15      7.12 o 
  -9   3   5      358.36      359.43     12.51 o 
  -8   3   5       19.28       33.92     24.50 o 
  -7   3   5      565.92      544.84     26.94 o 
  -6   3   5       64.04       54.25      5.67 o 
  -5   3   5     1047.56     1006.45     36.14 o 
  -4   3   5     1489.51     1456.93     21.78 o 
  -3   3   5      972.55      895.39     16.51 o 
  -2   3   5     1947.36     2066.24     73.78 o 
  -1   3   5       29.47       41.15      6.52 o 
   0   3   5     2314.00     2328.69     46.95 o 
   1   3   5      825.92      898.14     16.48 o 
   2   3   5      808.38      794.88     27.90 o 
   3   3   5      956.76      999.65     27.77 o 
   4   3   5        5.13       13.89      4.21 o 
   5   3   5     1504.79     1524.56     89.86 o 
   6   3   5       23.96       15.84      3.57 o 
   7   3   5     1579.75     1566.26     66.84 o 
   8   3   5       70.64       83.43     28.43 o 
   9   3   5      256.25      291.99     42.19 o 
  10   3   5      159.62      132.10      9.52 o 
 -12   4   5        8.65       16.95     19.51 o 
 -11   4   5        2.25       -1.81      6.09 o 
 -10   4   5       42.80       33.94      5.83 o 
  -9   4   5      104.53      127.73     15.14 o 
  -8   4   5       47.71       43.83      5.27 o 
  -7   4   5       50.23       44.95      5.32 o 
  -6   4   5      186.24      182.83      5.66 o 
  -5   4   5       57.85       58.57      2.94 o 
  -4   4   5        1.77        0.37      1.80 o 
  -3   4   5      117.92      111.04      4.95 o 
  -2   4   5      852.98      870.65     17.35 o 
  -1   4   5        2.07       11.82      2.77 o 
   0   4   5      358.97      350.19      6.60 o 
   1   4   5        5.98       12.07      1.91 o 
   2   4   5        3.60        7.10      2.92 o 
   3   4   5        7.82       16.04      2.99 o 
   4   4   5       14.35        5.56      3.42 o 
   5   4   5      100.32      110.82     15.58 o 
   6   4   5        6.37       21.89      6.93 o 
   7   4   5      149.07      176.69     15.43 o 
   8   4   5       19.08       29.59      5.89 o 
   9   4   5       48.53       39.40      6.79 o 
  10   4   5       17.14       18.35      5.99 o 
 -11   5   5      144.64      111.11     20.84 o 
 -10   5   5        1.19        5.99      5.19 o 
  -9   5   5      470.88      483.21     20.00 o 
  -8   5   5        7.13        7.40      9.37 o 
  -7   5   5       77.04       70.25      3.69 o 
  -6   5   5       54.90       54.74      2.88 o 
  -5   5   5       14.45       23.88      4.45 o 
  -4   5   5      298.69      273.50      8.11 o 
  -3   5   5        4.37        7.41      1.96 o 
  -2   5   5     1089.87     1088.64     17.45 o 
  -1   5   5      741.97      774.14     12.21 o 
   0   5   5      784.87      739.78     12.40 o 
   1   5   5      870.30      916.34     24.96 o 
   2   5   5       76.09       64.05      2.90 o 
   3   5   5       35.02       34.39      5.21 o 
   4   5   5       82.02       81.02      6.05 o 
   5   5   5      132.90      123.94      7.92 o 
   6   5   5      129.69      121.62      6.22 o 
   7   5   5       92.83      110.59      7.49 o 
   8   5   5       22.62       27.06      7.24 o 
   9   5   5        2.90        9.64      5.34 o 
  10   5   5       36.16       32.46      6.02 o 
 -11   6   5      107.48       99.32      8.73 o 
 -10   6   5      611.44      697.09     23.47 o 
  -9   6   5        7.95       -4.86      5.34 o 
  -8   6   5     1295.93     1483.85     33.62 o 
  -7   6   5       37.70       42.94      4.05 o 
  -6   6   5     1527.57     1413.53     56.98 o 
  -5   6   5       14.88       13.06      2.37 o 
  -4   6   5      564.93      515.36     16.32 o 
  -3   6   5     2404.15     2246.67     34.96 o 
  -2   6   5      260.83      306.72     10.66 o 
  -1   6   5     7176.14     7385.48    143.24 o 
   0   6   5     1146.61     1197.77     24.46 o 
   1   6   5     3236.05     3091.71    100.34 o 
   2   6   5      604.40      573.89     14.86 o 
   3   6   5     2214.61     2088.58     88.16 o 
   4   6   5      901.09      850.18     52.90 o 
   5   6   5      428.52      403.77     22.84 o 
   6   6   5      512.44      577.48     15.99 o 
   7   6   5      403.35      423.09     12.60 o 
   8   6   5      291.98      315.24     11.59 o 
   9   6   5      362.14      323.54     15.37 o 
 -11   7   5       88.81       79.75      8.52 o 
 -10   7   5       17.23       28.23      8.05 o 
  -9   7   5      617.07      696.07     21.54 o 
  -8   7   5        0.50       -4.67      4.67 o 
  -7   7   5     1347.27     1332.04     66.53 o 
  -6   7   5       16.27       18.00      3.47 o 
  -5   7   5     1950.30     1895.43    117.54 o 
  -4   7   5      430.33      399.90     19.73 o 
  -3   7   5      488.71      494.80     18.79 o 
  -2   7   5     1143.08     1119.49     29.78 o 
  -1   7   5      402.36      354.47     13.58 o 
   0   7   5     2661.65     2707.29     99.99 o 
   1   7   5      822.62      784.17     25.06 o 
   2   7   5     3353.56     3236.32    101.90 o 
   3   7   5      733.23      688.53     23.15 o 
   4   7   5      544.77      491.94     37.40 o 
   5   7   5     1825.73     1920.04     42.19 o 
   6   7   5      247.02      266.80      9.43 o 
   7   7   5      992.66     1045.50     42.39 o 
   8   7   5      485.44      514.60     17.85 o 
   9   7   5      178.79      158.41      9.13 o 
 -11   8   5       20.64       17.67      8.02 o 
 -10   8   5        5.30       11.79      6.49 o 
  -9   8   5       35.84       36.20     12.81 o 
  -8   8   5      108.40      117.12     12.64 o 
  -7   8   5       18.02        6.79      3.11 o 
  -6   8   5      189.75      166.46     16.53 o 
  -5   8   5      468.79      439.81     25.77 o 
  -4   8   5       17.71       18.29      2.98 o 
  -3   8   5      149.19      125.33      4.06 o 
  -2   8   5       95.84      118.97      8.09 o 
  -1   8   5       30.08       34.13      2.30 o 
   0   8   5      114.69      122.12      6.27 o 
   1   8   5        8.24       13.18      2.65 o 
   2   8   5      376.41      358.13     10.92 o 
   3   8   5       15.64       25.27      7.81 o 
   4   8   5      609.35      578.14     41.66 o 
   5   8   5        1.34        5.54      4.08 o 
   6   8   5       80.78       92.98      8.51 o 
   7   8   5        4.16        9.27      4.99 o 
   8   8   5        0.04        1.03      4.98 o 
   9   8   5       29.90       32.98      6.23 o 
 -10   9   5       17.69        2.06      6.51 o 
  -9   9   5      313.64      339.77     14.38 o 
  -8   9   5       10.43       11.30      4.67 o 
  -7   9   5      392.81      414.33     24.84 o 
  -6   9   5       43.88       37.75      3.45 o 
  -5   9   5      866.43      837.79     44.43 o 
  -4   9   5       64.85       63.10      3.55 o 
  -3   9   5      571.66      545.09     33.59 o 
  -2   9   5      717.90      694.34     18.60 o 
  -1   9   5      361.50      362.16     12.47 o 
   0   9   5      539.41      523.41     14.02 o 
   1   9   5      268.35      280.09      7.73 o 
   2   9   5     1116.72     1101.45     48.87 o 
   3   9   5       24.73       24.25      2.40 o 
   4   9   5      459.41      450.90     10.54 o 
   5   9   5      446.10      507.94     14.23 o 
   6   9   5       57.44       59.35      5.62 o 
   7   9   5      324.40      321.27     10.59 o 
   8   9   5      153.01      128.02      8.96 o 
   9   9   5       89.41       73.81     12.12 o 
 -10  10   5      201.22      190.21     14.34 o 
  -9  10   5        0.20       -5.13      6.78 o 
  -8  10   5      354.61      407.45     25.25 o 
  -7  10   5      155.09      137.03      9.04 o 
  -6  10   5      703.68      766.94     30.28 o 
  -5  10   5      327.00      303.25     26.98 o 
  -4  10   5      273.07      289.68     28.51 o 
  -3  10   5     1509.41     1556.15     57.98 o 
  -2  10   5      132.84      123.16      4.73 o 
  -1  10   5     1517.63     1529.44     41.17 o 
   0  10   5      147.23      160.90      8.56 o 
   1  10   5      598.64      602.55     34.78 o 
   2  10   5      294.79      281.62      9.83 o 
   3  10   5      947.88     1013.34     33.79 o 
   4  10   5      914.21     1004.81     27.68 o 
   5  10   5      192.04      182.34      6.85 o 
   6  10   5      343.98      380.70     13.49 o 
   7  10   5      133.73      114.33      8.69 o 
   8  10   5       58.63       52.18      6.80 o 
 -10  11   5       25.05       13.05     15.25 o 
  -9  11   5      355.96      354.83     57.77 o 
  -8  11   5        9.73        8.53      7.19 o 
  -7  11   5      226.83      225.06     11.25 o 
  -6  11   5      346.24      347.10     10.90 o 
  -5  11   5      196.18      201.67      6.98 o 
  -4  11   5      811.90      857.97     27.98 o 
  -3  11   5      328.10      288.80     18.47 o 
  -2  11   5      450.43      458.63     15.93 o 
  -1  11   5        0.87       -5.63      5.63 o 
   0  11   5       65.73       80.22      7.83 o 
   1  11   5      337.28      350.15     15.88 o 
   2  11   5       22.78       34.68      4.84 o 
   3  11   5      824.36      861.45     75.84 o 
   4  11   5        0.67       10.16      5.51 o 
   5  11   5     1118.29     1170.07     29.91 o 
   6  11   5       24.24       13.59      5.93 o 
   7  11   5      301.02      304.53     15.42 o 
   8  11   5       32.14       27.12     11.57 o 
  -9  12   5       25.73       27.90      8.22 o 
  -8  12   5       87.07       67.90     11.30 o 
  -7  12   5        0.00       -2.41      3.26 o 
  -6  12   5       36.62       36.41      4.12 o 
  -5  12   5        7.06        6.77      3.77 o 
  -4  12   5      176.19      167.91      6.61 o 
  -3  12   5       73.71       67.53      5.24 o 
  -2  12   5      212.76      206.36     12.62 o 
  -1  12   5      528.65      537.25     15.85 o 
   0  12   5        4.22        5.79      4.76 o 
   1  12   5      234.75      264.35      8.68 o 
   2  12   5       22.23       32.70      5.94 o 
   3  12   5       59.21       54.65      8.95 o 
   4  12   5       57.56       56.85      7.98 o 
   5  12   5       15.78       14.19      5.91 o 
   6  12   5      215.20      201.24     11.17 o 
   7  12   5       12.51       10.36      6.66 o 
  -9  13   5       10.77        7.71      8.13 o 
  -8  13   5        7.71        9.94      8.57 o 
  -7  13   5       68.96       57.19      6.94 o 
  -6  13   5      162.23      159.79     12.38 o 
  -5  13   5       56.44       58.80      6.80 o 
  -4  13   5      515.40      553.36     14.44 o 
  -3  13   5       42.94       35.62      8.50 o 
  -2  13   5      105.87      120.13      5.92 o 
  -1  13   5      127.21      104.06     10.22 o 
   0  13   5      126.86      156.36      8.38 o 
   1  13   5        3.19        0.44      6.37 o 
   2  13   5      194.18      199.73      7.67 o 
   3  13   5      385.48      397.45     17.95 o 
   4  13   5        1.77        6.94      3.31 o 
   5  13   5      395.87      439.52     16.17 o 
   6  13   5        2.94       -7.93      7.93 o 
   7  13   5      170.22      158.13     12.29 o 
  -8  14   5      140.07      123.69     17.69 o 
  -7  14   5      169.54      147.58     10.62 o 
  -6  14   5      150.01      149.13      8.45 o 
  -5  14   5      482.00      502.32     16.85 o 
  -4  14   5       30.45       28.13      5.04 o 
  -3  14   5      406.04      441.20     12.51 o 
  -2  14   5      117.39      115.13      7.42 o 
  -1  14   5      524.38      581.77     23.49 o 
   0  14   5       23.09       16.25      6.68 o 
   1  14   5      280.36      281.93     11.21 o 
   2  14   5      504.42      544.92     37.81 o 
   3  14   5       26.50       28.02      6.11 o 
   4  14   5      803.95      898.88     28.19 o 
   5  14   5       20.05       31.29     11.94 o 
   6  14   5      335.64      299.43     25.88 o 
  -7  15   5      215.73      180.94     13.40 o 
  -6  15   5      185.83      158.00      9.81 o 
  -5  15   5      113.87      108.72      7.29 o 
  -4  15   5      154.37      146.55      8.47 o 
  -3  15   5      132.51      142.88     10.87 o 
  -2  15   5      233.00      231.29      8.33 o 
  -1  15   5       11.90       10.90      7.34 o 
   0  15   5      461.09      500.94     16.11 o 
   1  15   5       52.03       45.49      4.98 o 
   2  15   5      167.26      172.83     14.84 o 
   3  15   5       87.62       79.92      6.52 o 
   4  15   5        0.24       -0.72      6.66 o 
   5  15   5      212.33      207.54     14.14 o 
  -6  16   5        0.07       -4.89      5.85 o 
  -5  16   5        2.92        3.51      5.14 o 
  -4  16   5       10.85       11.94      9.30 o 
  -3  16   5       13.73       26.15      8.47 o 
  -2  16   5       21.20       23.22      7.71 o 
  -1  16   5        1.48        0.98      4.32 o 
   0  16   5        0.21       -6.34      6.34 o 
   1  16   5        4.65        1.18      6.94 o 
   2  16   5       12.64        9.36      7.18 o 
   3  16   5        1.58       -0.72      5.90 o 
   4  16   5       59.17       57.22      7.12 o 
  -5  17   5       52.96       46.97      7.99 o 
  -4  17   5       45.98       42.13     12.45 o 
  -3  17   5       62.65       62.72      6.41 o 
  -2  17   5       27.51       26.01      6.24 o 
  -1  17   5       11.72       11.76      4.49 o 
   0  17   5       79.04       71.12      6.70 o 
   1  17   5       79.56       72.35      9.45 o 
   2  17   5       18.04       15.08     10.13 o 
   3  17   5       60.37       49.42     12.29 o 
  -3  18   5      100.84       94.35      9.42 o 
  -2  18   5        2.94       23.45     16.64 o 
  -1  18   5      286.25      264.70     22.03 o 
   0  18   5        0.13        6.51      8.39 o 
   1  18   5      178.70      142.80     11.98 o 
   2  18   5       45.98       26.88      6.89 o 
 -12   0   6      282.92      237.43     28.73 o 
 -11   0   6      296.08      314.56     27.83 o 
 -10   0   6      435.00      507.83     30.85 o 
  -9   0   6      363.42      339.96     24.50 o 
  -8   0   6      321.97      365.97     21.17 o 
  -7   0   6      267.23      268.14     22.08 o 
  -6   0   6      567.29      594.08     26.63 o 
  -5   0   6      591.09      647.39     16.19 o 
  -4   0   6     1603.71     1631.16     64.12 o 
  -3   0   6     5476.49     5599.71    192.06 o 
  -2   0   6     1054.89     1093.11     49.98 o 
  -1   0   6     5535.35     5179.18    411.65 o 
   0   0   6       62.48      265.05     36.24 o 
   1   0   6     2292.97     2414.76     54.01 o 
   2   0   6      274.93      310.50     24.05 o 
   3   0   6     1043.41     1128.48     86.20 o 
   4   0   6     1253.13     1268.48    123.86 o 
   5   0   6      328.24      335.19     60.64 o 
   6   0   6     4350.11     4574.38    161.51 o 
   7   0   6        5.86       34.78     16.94 o 
   8   0   6     1483.01     1543.14     62.91 o 
   9   0   6      156.92      164.84     22.08 o 
 -12   1   6      113.55      117.66     19.36 o 
 -11   1   6       79.98       98.46     13.16 o 
 -10   1   6      183.85      181.16     26.47 o 
  -9   1   6       11.59       23.18     14.52 o 
  -8   1   6      145.53      182.22     16.01 o 
  -7   1   6      122.26      133.85     11.02 o 
  -6   1   6       13.74       39.85      9.32 o 
  -5   1   6      536.92      521.43     16.39 o 
  -4   1   6     1021.89     1097.21     32.89 o 
  -3   1   6      489.18      520.86     42.00 o 
  -2   1   6     4198.75     4147.97    116.68 o 
  -1   1   6      341.01      355.56     29.26 o 
   0   1   6     3503.78     3816.97     59.59 o 
   1   1   6       26.02      103.04     29.95 o 
   2   1   6      570.68      608.68     28.07 o 
   3   1   6      298.55      321.27     11.53 o 
   4   1   6      516.40      497.84     18.90 o 
   5   1   6      574.19      572.64     27.92 o 
   6   1   6       52.54       79.81     10.53 o 
   7   1   6      953.77     1008.96     31.44 o 
   8   1   6      225.45      297.65     83.63 o 
   9   1   6      299.68      305.28     18.21 o 
 -12   2   6        2.01       -5.75     12.70 o 
 -11   2   6        4.23       -2.00      8.47 o 
 -10   2   6       10.32       18.16      7.35 o 
  -9   2   6        0.27       11.31      5.34 o 
  -8   2   6       68.61       70.04      7.45 o 
  -7   2   6        1.34       15.99      2.64 o 
  -6   2   6       35.56       34.34      3.52 o 
  -5   2   6       31.12       26.83      4.26 o 
  -4   2   6      439.01      490.83     18.95 o 
  -3   2   6       41.29       41.84      4.37 o 
  -2   2   6      413.78      488.87     15.59 o 
  -1   2   6      295.57      295.10     11.42 o 
   0   2   6      472.29      531.80     27.81 o 
   1   2   6      170.92      172.62      7.86 o 
   2   2   6      570.25      620.19     20.61 o 
   3   2   6      268.62      290.71     16.83 o 
   4   2   6       29.57       41.02      7.30 o 
   5   2   6       27.33       26.72      4.93 o 
   6   2   6        1.35        9.41      6.50 o 
   7   2   6       30.91       34.87     15.73 o 
   8   2   6       48.77       59.42      9.15 o 
   9   2   6       13.85       19.13     19.05 o 
 -11   3   6      104.22       94.64      9.14 o 
 -10   3   6      111.10      131.08      8.58 o 
  -9   3   6      283.95      307.47     11.03 o 
  -8   3   6       65.89       81.96     18.89 o 
  -7   3   6      384.75      360.10     26.05 o 
  -6   3   6      252.90      259.84      9.51 o 
  -5   3   6      870.94      849.65     35.06 o 
  -4   3   6       77.74       61.19      3.50 o 
  -3   3   6      779.11      782.32     14.65 o 
  -2   3   6     4253.32     4191.99    129.79 o 
  -1   3   6      385.83      400.38     21.78 o 
   0   3   6     4351.68     4493.16     93.86 o 
   1   3   6      232.47      216.96      7.21 o 
   2   3   6     2426.33     2434.80    123.63 o 
   3   3   6      381.61      388.20     20.71 o 
   4   3   6     1046.44     1061.62     57.03 o 
   5   3   6     1380.98     1394.96     75.85 o 
   6   3   6       48.30       50.78      7.02 o 
   7   3   6      450.07      498.26     19.25 o 
   8   3   6      472.86      503.74     19.53 o 
   9   3   6      153.17      151.81     13.00 o 
 -11   4   6       42.64       34.00      7.79 o 
 -10   4   6      478.67      496.58     22.51 o 
  -9   4   6       20.21       24.22     10.84 o 
  -8   4   6     1336.57     1499.51     46.68 o 
  -7   4   6       60.76       46.97      6.92 o 
  -6   4   6      908.82      947.56     32.22 o 
  -5   4   6      734.16      743.86     18.90 o 
  -4   4   6      917.01      840.52     24.71 o 
  -3   4   6      680.18      672.71     21.33 o 
  -2   4   6      909.26      887.66     22.25 o 
  -1   4   6     2031.04     2102.62     41.79 o 
   0   4   6        6.35        1.78      3.19 o 
   1   4   6     3991.75     4009.44    204.31 o 
   2   4   6      331.32      306.74     11.18 o 
   3   4   6      354.03      346.07     14.37 o 
   4   4   6      702.89      702.80     43.73 o 
   5   4   6      535.28      521.19     30.21 o 
   6   4   6     1278.76     1400.77     38.74 o 
   7   4   6      300.26      289.14     30.09 o 
   8   4   6      907.56      980.59     32.10 o 
   9   4   6      140.05      129.81     10.17 o 
 -11   5   6       25.49       13.73      6.41 o 
 -10   5   6       98.20       99.89     10.75 o 
  -9   5   6      479.49      523.31     39.92 o 
  -8   5   6       13.48        7.26      6.05 o 
  -7   5   6     1728.67     1751.20    102.25 o 
  -6   5   6      659.08      680.50     24.89 o 
  -5   5   6      412.62      382.01     10.04 o 
  -4   5   6      376.43      368.87     21.37 o 
  -3   5   6        7.77        3.63      2.10 o 
  -2   5   6      294.68      272.37     10.18 o 
  -1   5   6      619.35      614.32     25.08 o 
   0   5   6     1797.06     1789.76     37.70 o 
   1   5   6       50.59       53.54      2.72 o 
   2   5   6      648.85      596.19     41.57 o 
   3   5   6     1231.69     1232.80     83.99 o 
   4   5   6       29.97       34.34      7.29 o 
   5   5   6       69.06       84.06      6.23 o 
   6   5   6       90.51      121.54     12.46 o 
   7   5   6       12.18       15.26      4.79 o 
   8   5   6        6.78        6.82      6.09 o 
   9   5   6      121.11       93.71     10.97 o 
 -11   6   6       30.42       24.03     11.02 o 
 -10   6   6        0.73       -5.90      5.90 o 
  -9   6   6       70.18       58.47      6.73 o 
  -8   6   6       65.97       64.93      7.82 o 
  -7   6   6      215.80      236.50     10.63 o 
  -6   6   6      275.66      273.92     14.80 o 
  -5   6   6      968.74      982.87     20.59 o 
  -4   6   6       87.14       87.88      8.91 o 
  -3   6   6        0.45        6.71      3.11 o 
  -2   6   6      249.70      271.28      6.75 o 
  -1   6   6      213.88      216.36      5.96 o 
   0   6   6        3.76        5.08      2.11 o 
   1   6   6       11.84       11.73      3.55 o 
   2   6   6      921.80      895.78     38.31 o 
   3   6   6       30.13       29.90      2.97 o 
   4   6   6      341.93      355.54     25.36 o 
   5   6   6        4.02        8.55      3.88 o 
   6   6   6        1.14       -3.77      4.11 o 
   7   6   6        5.33       -3.59      5.34 o 
   8   6   6       11.96        6.68      6.37 o 
   9   6   6       22.88       15.72      8.91 o 
 -11   7   6       18.92       12.56      7.14 o 
 -10   7   6       54.68       79.33     12.35 o 
  -9   7   6       82.58       97.22     13.43 o 
  -8   7   6        3.26        5.84      4.76 o 
  -7   7   6      151.55      151.61     10.04 o 
  -6   7   6        5.33        6.22      3.96 o 
  -5   7   6      342.57      340.82     11.87 o 
  -4   7   6       31.75       34.13      3.36 o 
  -3   7   6      143.45      137.48      6.27 o 
  -2   7   6     1020.11     1054.10     20.72 o 
  -1   7   6        0.37        3.04      2.69 o 
   0   7   6     1791.93     1774.94     30.09 o 
   1   7   6       52.57       53.52      4.54 o 
   2   7   6     1302.99     1270.83     38.77 o 
   3   7   6      503.31      453.84     17.90 o 
   4   7   6      525.23      525.98     28.38 o 
   5   7   6      468.52      473.18     22.31 o 
   6   7   6       37.59       57.10      5.36 o 
   7   7   6      343.93      380.19     13.61 o 
   8   7   6        3.43       11.89      9.53 o 
   9   7   6      469.32      354.05     23.26 o 
 -10   8   6       84.16       74.52      8.65 o 
  -9   8   6       65.61       95.85      9.94 o 
  -8   8   6      405.17      452.92     15.84 o 
  -7   8   6        9.90        7.35      3.54 o 
  -6   8   6     1059.55     1154.16     50.34 o 
  -5   8   6      271.70      277.69     12.14 o 
  -4   8   6     1748.26     1750.83     66.57 o 
  -3   8   6      774.54      777.57     36.06 o 
  -2   8   6      576.43      606.51     12.53 o 
  -1   8   6      400.17      399.05      8.52 o 
   0   8   6       81.07       70.99      4.46 o 
   1   8   6     1474.35     1361.61     58.28 o 
   2   8   6      827.06      865.98     35.93 o 
   3   8   6     1588.20     1535.81     67.85 o 
   4   8   6     1320.64     1423.92     33.55 o 
   5   8   6      335.07      350.38     12.28 o 
   6   8   6      835.36      881.13     31.03 o 
   7   8   6      119.40      101.05     11.06 o 
   8   8   6      222.13      192.07      9.97 o 
 -10   9   6       31.48       28.85      8.35 o 
  -9   9   6      120.37       92.49      8.68 o 
  -8   9   6       11.62       16.64      5.04 o 
  -7   9   6      383.89      375.45     43.39 o 
  -6   9   6      108.37       91.84      6.91 o 
  -5   9   6      882.87      927.41     29.61 o 
  -4   9   6      700.51      676.22     26.31 o 
  -3   9   6       31.49       29.55      2.83 o 
  -2   9   6      697.47      682.00     28.41 o 
  -1   9   6      612.16      565.76     11.48 o 
   0   9   6       39.26       41.14      3.24 o 
   1   9   6      743.10      739.34     30.38 o 
   2   9   6      354.71      374.22     35.67 o 
   3   9   6      758.52      796.97     17.55 o 
   4   9   6     1080.85     1088.92     27.66 o 
   5   9   6      304.90      317.42     28.83 o 
   6   9   6      177.25      150.92      8.37 o 
   7   9   6        7.63        1.27     14.06 o 
   8   9   6       12.57       17.23      7.28 o 
 -10  10   6       89.75       68.37      8.13 o 
  -9  10   6       76.64       76.23     16.79 o 
  -8  10   6       26.80       20.01      6.98 o 
  -7  10   6        0.12       -4.00      5.81 o 
  -6  10   6        5.08        5.70      3.35 o 
  -5  10   6       23.79       15.55      4.08 o 
  -4  10   6       23.94       14.42      4.15 o 
  -3  10   6       60.91       56.08      4.64 o 
  -2  10   6     1316.56     1303.77     51.97 o 
  -1  10   6        2.86        8.28      3.50 o 
   0  10   6     1550.43     1489.36     62.06 o 
   1  10   6      204.05      184.85      5.82 o 
   2  10   6       12.34       13.48      4.10 o 
   3  10   6       10.48       12.91      3.19 o 
   4  10   6       23.36       31.70     10.68 o 
   5  10   6        2.95        6.09      7.34 o 
   6  10   6        5.99       10.32     16.79 o 
   7  10   6       29.98       26.94      7.56 o 
   8  10   6       86.95       73.61     10.24 o 
  -9  11   6        2.88        2.12     11.49 o 
  -8  11   6       14.05       -1.76      6.47 o 
  -7  11   6       70.76       62.06      7.97 o 
  -6  11   6      265.24      233.97      8.89 o 
  -5  11   6       53.58       57.29     11.16 o 
  -4  11   6      153.97      159.47      6.62 o 
  -3  11   6        6.80       -3.23      5.05 o 
  -2  11   6        1.45       -2.14      6.99 o 
  -1  11   6      130.63      125.24      6.66 o 
   0  11   6        7.76        9.02      5.57 o 
   1  11   6        5.39        3.98      4.45 o 
   2  11   6       90.05      106.81      9.11 o 
   3  11   6      326.70      322.45     21.95 o 
   4  11   6       64.47       72.43      5.88 o 
   5  11   6       50.67       42.16      7.36 o 
   6  11   6       31.63       25.44      7.30 o 
   7  11   6       15.70        7.78      7.08 o 
  -9  12   6        0.28       10.43     33.72 o 
  -8  12   6      320.77      325.80     19.45 o 
  -7  12   6       48.57       55.64      9.08 o 
  -6  12   6      514.61      569.87     19.10 o 
  -5  12   6      303.92      296.93     17.85 o 
  -4  12   6      805.26      824.29     35.20 o 
  -3  12   6      455.20      476.34     18.97 o 
  -2  12   6      239.27      249.63      9.99 o 
  -1  12   6      190.75      229.37     16.66 o 
   0  12   6        0.57       -5.45      5.45 o 
   1  12   6      348.86      397.54     13.98 o 
   2  12   6       37.98       51.60      5.88 o 
   3  12   6      299.81      327.65     17.98 o 
   4  12   6      261.65      293.72     17.99 o 
   5  12   6        1.32        2.09      6.41 o 
   6  12   6      396.97      409.84     20.32 o 
   7  12   6       19.31       20.00      8.84 o 
  -8  13   6        3.92       15.43     15.12 o 
  -7  13   6      266.16      272.00     16.98 o 
  -6  13   6        0.08       -1.51      7.98 o 
  -5  13   6      190.72      191.59     17.01 o 
  -4  13   6       73.06       70.45      8.17 o 
  -3  13   6       43.65       44.26      6.04 o 
  -2  13   6      724.36      772.41     29.12 o 
  -1  13   6       17.47        7.40      3.66 o 
   0  13   6      476.64      534.37     18.80 o 
   1  13   6       21.70       25.03      8.73 o 
   2  13   6      186.93      207.78      8.53 o 
   3  13   6       94.92       92.16     11.18 o 
   4  13   6       90.72       74.99      8.77 o 
   5  13   6      229.23      224.49     12.88 o 
   6  13   6       10.80        8.38      6.77 o 
  -7  14   6        4.06      -10.29     10.94 o 
  -6  14   6        6.38       -2.22      5.50 o 
  -5  14   6        0.69        0.52      5.47 o 
  -4  14   6       23.08       30.84      6.02 o 
  -3  14   6       21.03       21.31      4.50 o 
  -2  14   6       31.75       25.52      4.78 o 
  -1  14   6       47.38       42.15      5.24 o 
   0  14   6       56.68       49.13      6.77 o 
   1  14   6        7.77        9.58      4.93 o 
   2  14   6       68.86       80.02      6.51 o 
   3  14   6        3.14        2.23      4.57 o 
   4  14   6        0.42        0.65      6.16 o 
   5  14   6       26.34       20.56      9.41 o 
  -7  15   6       18.15        0.00     11.19 o 
  -6  15   6        2.13        3.29      5.67 o 
  -5  15   6       24.69       20.11     10.59 o 
  -4  15   6       20.89       21.17     11.12 o 
  -3  15   6        0.70       -7.05      7.05 o 
  -2  15   6      159.31      161.53     10.20 o 
  -1  15   6       15.83       23.05      4.99 o 
   0  15   6      142.27      167.30      9.99 o 
   1  15   6       21.86       30.27      5.64 o 
   2  15   6       14.14       12.36      5.26 o 
   3  15   6        0.92        6.46      7.56 o 
   4  15   6      100.77       87.42     18.89 o 
  -6  16   6      106.18       60.93     10.16 o 
  -5  16   6       28.13       22.88      8.80 o 
  -4  16   6       97.66       99.37     11.08 o 
  -3  16   6      195.97      176.35     11.02 o 
  -2  16   6       63.29       61.33      9.81 o 
  -1  16   6      389.31      393.41     20.12 o 
   0  16   6        7.59        1.03      8.16 o 
   1  16   6      223.86      218.23     11.39 o 
   2  16   6       13.89        7.27      5.60 o 
   3  16   6       70.08       49.30      8.73 o 
  -4  17   6       57.89       47.51      9.58 o 
  -3  17   6        1.43       -7.20      7.64 o 
  -2  17   6      224.25      196.01     17.75 o 
  -1  17   6        3.08        5.44      9.27 o 
   0  17   6      238.48      209.22     14.28 o 
   1  17   6       16.36       11.65      6.81 o 
   2  17   6       65.20       51.12      8.59 o 
 -11   1   7       64.08       55.42     10.47 o 
 -10   1   7        5.10        0.93      7.05 o 
  -9   1   7      223.80      245.57     13.03 o 
  -8   1   7        5.93       50.05     31.61 o 
  -7   1   7      826.20      860.45     57.01 o 
  -6   1   7       14.77       39.57     15.57 o 
  -5   1   7     1384.58     1544.88     65.78 o 
  -4   1   7      284.73      266.15     14.97 o 
  -3   1   7      464.04      468.47     16.15 o 
  -2   1   7      126.28      120.41     19.21 o 
  -1   1   7        2.36        5.29      3.69 o 
   0   1   7      393.54      378.20     13.36 o 
   1   1   7       70.66       95.22      7.22 o 
   2   1   7     1912.21     2113.72     59.77 o 
   3   1   7        9.34       53.56     44.16 o 
   4   1   7      617.55      667.66     19.78 o 
   5   1   7      318.02      381.33     20.72 o 
   6   1   7        0.52       18.62      7.32 o 
   7   1   7      468.56      509.17     30.40 o 
   8   1   7        5.88       22.28      9.37 o 
   9   1   7      273.02      248.14     18.81 o 
 -11   2   7      180.49      145.39     16.99 o 
 -10   2   7       90.31       85.99     30.25 o 
  -9   2   7       83.45       88.50      7.27 o 
  -8   2   7      500.75      515.84     15.81 o 
  -7   2   7        1.49       21.18     10.39 o 
  -6   2   7     1493.37     1523.85     76.92 o 
  -5   2   7       93.03       94.46      9.19 o 
  -4   2   7      877.16      917.45     38.07 o 
  -3   2   7      535.30      518.76     13.93 o 
  -2   2   7      265.45      248.76     10.81 o 
  -1   2   7     1758.84     1715.38     50.00 o 
   0   2   7       70.43       59.34     12.25 o 
   1   2   7     1648.55     1796.62    161.97 o 
   2   2   7      208.90      225.67      9.84 o 
   3   2   7     1731.42     1798.56     48.23 o 
   4   2   7      924.32     1030.85     24.18 o 
   5   2   7      788.30      838.92     26.48 o 
   6   2   7      606.67      677.79     29.49 o 
   7   2   7        5.73        8.52      7.23 o 
   8   2   7      340.00      356.56     18.69 o 
   9   2   7       68.02       62.99     10.82 o 
 -11   3   7       60.38       55.92      7.33 o 
 -10   3   7      295.65      287.33     17.61 o 
  -9   3   7      335.51      350.27     26.09 o 
  -8   3   7       45.80       64.99      7.19 o 
  -7   3   7      303.61      333.24     18.51 o 
  -6   3   7      399.51      442.09     27.82 o 
  -5   3   7      124.95      129.72     10.65 o 
  -4   3   7      625.68      662.15     30.09 o 
  -3   3   7      976.06      974.02     40.19 o 
  -2   3   7     1125.25     1154.83     25.36 o 
  -1   3   7      518.11      459.33     26.64 o 
   0   3   7     1712.67     1708.50    101.68 o 
   1   3   7      137.27      138.78      7.88 o 
   2   3   7      110.65      112.44      8.47 o 
   3   3   7      161.99      190.04     11.45 o 
   4   3   7        8.39        8.60      4.72 o 
   5   3   7      560.87      584.58     31.49 o 
   6   3   7       12.16       11.22      9.83 o 
   7   3   7      993.00     1023.22     49.30 o 
   8   3   7       16.30       28.75     16.18 o 
 -11   4   7        0.43        0.93      7.06 o 
 -10   4   7        0.27       -0.45      5.82 o 
  -9   4   7       86.13       70.49      6.67 o 
  -8   4   7        1.34       -0.63      6.98 o 
  -7   4   7        0.12       -0.54      6.26 o 
  -6   4   7      583.00      541.74     17.12 o 
  -5   4   7        1.74        4.57      4.45 o 
  -4   4   7      506.00      566.29     14.49 o 
  -3   4   7        9.88        9.32      5.89 o 
  -2   4   7      195.31      169.42      8.31 o 
  -1   4   7      215.34      212.18      6.46 o 
   0   4   7       56.37       53.59      8.21 o 
   1   4   7      212.33      208.84     17.07 o 
   2   4   7       69.40       73.07     24.35 o 
   3   4   7      787.14      833.99     44.91 o 
   4   4   7      466.82      495.74     28.58 o 
   5   4   7       23.14       13.19      4.14 o 
   6   4   7       12.55       15.00      5.45 o 
   7   4   7      190.94      199.59     13.44 o 
   8   4   7       17.77       16.52      6.05 o 
 -11   5   7       25.23       33.24     16.82 o 
 -10   5   7        3.36        0.31      6.47 o 
  -9   5   7      202.93      199.59     11.34 o 
  -8   5   7       19.61       25.02      5.62 o 
  -7   5   7      345.17      340.10     12.05 o 
  -6   5   7      112.95      104.96      5.05 o 
  -5   5   7      520.47      528.86     16.72 o 
  -4   5   7      307.81      317.97      8.96 o 
  -3   5   7      451.10      455.41     20.56 o 
  -2   5   7        1.70        2.07      3.00 o 
  -1   5   7      156.74      154.69      5.27 o 
   0   5   7       24.38       22.66      3.81 o 
   1   5   7       26.05       25.60      3.60 o 
   2   5   7      673.48      645.61     38.55 o 
   3   5   7      489.98      526.38     18.15 o 
   4   5   7      189.23      184.60      9.22 o 
   5   5   7      525.31      529.03     21.30 o 
   6   5   7       32.80       40.99      6.18 o 
   7   5   7      160.11      168.81      9.68 o 
   8   5   7       51.00       42.89      6.85 o 
 -11   6   7      285.53      233.89     17.83 o 
 -10   6   7      197.15      190.30     12.30 o 
  -9   6   7      154.25      161.86      9.74 o 
  -8   6   7      486.13      545.75     18.10 o 
  -7   6   7       18.65       12.62      4.66 o 
  -6   6   7      498.39      538.03     14.93 o 
  -5   6   7      132.36      132.02      7.90 o 
  -4   6   7      391.87      397.70     12.44 o 
  -3   6   7      566.71      562.94     22.99 o 
  -2   6   7      592.54      616.30     18.70 o 
  -1   6   7     2111.21     2139.87     53.33 o 
   0   6   7      275.32      271.64     10.62 o 
   1   6   7     1223.37     1266.60     55.42 o 
   2   6   7      173.30      151.79     12.01 o 
   3   6   7      444.70      473.87     19.16 o 
   4   6   7      676.96      715.86     52.06 o 
   5   6   7      522.63      562.99     36.46 o 
   6   6   7      466.23      563.89     30.82 o 
   7   6   7      209.14      189.74     10.99 o 
   8   6   7      495.69      478.14     23.00 o 
 -10   7   7      106.13       85.24      9.15 o 
  -9   7   7      189.36      188.57     11.58 o 
  -8   7   7      201.40      221.15     10.33 o 
  -7   7   7      279.43      319.08     13.97 o 
  -6   7   7       97.59       99.59      7.44 o 
  -5   7   7      423.73      433.24     11.87 o 
  -4   7   7       21.44       28.96      4.17 o 
  -3   7   7      980.89     1040.39     36.97 o 
  -2   7   7      509.04      495.82     17.17 o 
  -1   7   7      328.91      335.15     12.48 o 
   0   7   7      950.89      958.54     29.92 o 
   1   7   7        0.90        5.86      2.74 o 
   2   7   7      583.74      564.81     19.18 o 
   3   7   7        6.75        6.63      4.38 o 
   4   7   7      225.21      228.17     17.56 o 
   5   7   7      224.39      237.77      9.71 o 
   6   7   7      139.92      123.80     12.43 o 
   7   7   7      429.49      425.43     22.57 o 
   8   7   7       22.92       28.20     18.60 o 
 -10   8   7        9.59        9.17      6.72 o 
  -9   8   7       14.56       15.42      7.77 o 
  -8   8   7       14.02        8.63      5.89 o 
  -7   8   7        0.58        1.68      4.25 o 
  -6   8   7        6.51        2.84      6.03 o 
  -5   8   7        6.22        3.64      3.96 o 
  -4   8   7        0.22        6.19      3.20 o 
  -3   8   7        1.29        7.15      4.93 o 
  -2   8   7      129.50      105.55      6.84 o 
  -1   8   7       16.65       19.23      3.31 o 
   0   8   7      167.61      147.52      9.11 o 
   1   8   7        3.71        1.33      2.40 o 
   2   8   7        0.95        1.27      6.31 o 
   3   8   7       32.70       41.74     21.32 o 
   4   8   7       92.37       86.01      6.13 o 
   5   8   7        2.74        6.85      6.85 o 
   6   8   7       81.05       80.70      8.33 o 
   7   8   7       15.18       22.22     16.79 o 
 -10   9   7      119.36       80.44     16.68 o 
  -9   9   7       78.97       78.52      7.89 o 
  -8   9   7       67.39       73.28      7.12 o 
  -7   9   7       84.75       87.73      6.95 o 
  -6   9   7       14.03       11.98      5.11 o 
  -5   9   7      263.43      304.71     14.27 o 
  -4   9   7       74.54       66.05      4.53 o 
  -3   9   7      878.72      938.61     28.25 o 
  -2   9   7      517.71      530.46     13.67 o 
  -1   9   7      551.12      551.44     29.47 o 
   0   9   7      705.06      735.65     23.18 o 
   1   9   7       98.24       96.13      5.50 o 
   2   9   7      392.73      414.07     10.83 o 
   3   9   7        0.35       -3.45      3.45 o 
   4   9   7       76.79       74.94      8.95 o 
   5   9   7      343.02      334.87     13.14 o 
   6   9   7       49.53       40.61      8.72 o 
   7   9   7      789.73      699.92     52.48 o 
  -9  10   7       29.87       16.58      6.16 o 
  -8  10   7      102.23      115.60      9.61 o 
  -7  10   7       47.73       45.41      6.62 o 
  -6  10   7      453.84      489.12     18.03 o 
  -5  10   7        3.37       -1.95      5.89 o 
  -4  10   7      662.51      742.25     28.11 o 
  -3  10   7      476.34      489.65     22.05 o 
  -2  10   7       69.93       90.93      5.29 o 
  -1  10   7      586.51      612.93     18.64 o 
   0  10   7        5.28       11.61      4.82 o 
   1  10   7      405.62      455.00     20.56 o 
   2  10   7       18.69       16.32      5.45 o 
   3  10   7      868.63      990.04     29.25 o 
   4  10   7      183.06      207.36     20.42 o 
   5  10   7      633.23      640.54     24.33 o 
   6  10   7      116.33      107.60     12.75 o 
   7  10   7       42.59       10.91     10.43 o 
  -9  11   7        4.80        9.11      9.78 o 
  -8  11   7        6.20        3.31      9.83 o 
  -7  11   7       79.29       72.00      9.41 o 
  -6  11   7       19.17       26.52      7.57 o 
  -5  11   7      774.62      808.80     29.18 o 
  -4  11   7       89.66      106.25     12.60 o 
  -3  11   7      279.80      358.23     12.71 o 
  -2  11   7       75.95      100.61     11.24 o 
  -1  11   7       29.41       26.54      8.00 o 
   0  11   7       58.22       74.28     10.74 o 
   1  11   7        1.11        2.84      5.75 o 
   2  11   7      599.95      655.36     18.68 o 
   3  11   7        6.66       19.47      5.07 o 
   4  11   7      249.58      267.12     31.76 o 
   5  11   7       50.46       51.10      9.51 o 
   6  11   7        1.65       -6.93      6.93 o 
  -8  12   7       24.29       10.52      8.45 o 
  -7  12   7       51.23       70.43     11.95 o 
  -6  12   7       93.05      100.34     14.99 o 
  -5  12   7       13.87        4.99     11.04 o 
  -4  12   7       21.84       28.96      6.25 o 
  -3  12   7       18.26       27.59      5.51 o 
  -2  12   7       44.67       31.96     10.74 o 
  -1  12   7        0.06        0.93      6.05 o 
   0  12   7       24.92       29.44      9.03 o 
   1  12   7       43.48       47.37      9.45 o 
   2  12   7       54.27       65.69      8.04 o 
   3  12   7      103.32      111.09     19.01 o 
   4  12   7       71.33       52.36      8.55 o 
   5  12   7        2.92        4.90      8.05 o 
   6  12   7       20.94       12.41      8.93 o 
  -8  13   7       22.86       31.76     13.01 o 
  -7  13   7       50.50       27.45      9.65 o 
  -6  13   7        2.64        4.61      6.65 o 
  -5  13   7      106.48      100.27     32.97 o 
  -4  13   7       99.16       95.74     16.79 o 
  -3  13   7      230.90      243.73     17.69 o 
  -2  13   7      181.02      189.29     13.04 o 
  -1  13   7       47.65       56.35      6.46 o 
   0  13   7      183.31      200.72     13.66 o 
   1  13   7       34.52       19.44      6.83 o 
   2  13   7      178.43      160.40     16.92 o 
   3  13   7       69.89       50.55      6.56 o 
   4  13   7      112.72      107.88     10.11 o 
   5  13   7      171.29      145.47     11.34 o 
  -7  14   7       90.09       57.47     15.43 o 
  -6  14   7      243.14      209.42     24.85 o 
  -5  14   7        2.05        0.82      6.24 o 
  -4  14   7      180.62      204.02     21.63 o 
  -3  14   7       99.95      114.24     10.39 o 
  -2  14   7      121.81      136.61     13.46 o 
  -1  14   7      586.68      649.77     23.49 o 
   0  14   7      156.31      152.51      8.95 o 
   1  14   7      870.60      960.74     40.99 o 
   2  14   7        2.20        4.07      5.20 o 
   3  14   7      504.88      512.88     22.76 o 
   4  14   7       71.32       34.85      9.93 o 
  -6  15   7        9.24        7.56     11.80 o 
  -5  15   7       61.22       36.65      8.40 o 
  -4  15   7       11.01       13.63      9.08 o 
  -3  15   7       34.01       30.44     10.59 o 
  -2  15   7       55.71       46.77     10.40 o 
  -1  15   7       90.08       83.41      7.81 o 
   0  15   7      334.30      340.72     15.39 o 
   1  15   7       26.43       14.52      6.12 o 
   2  15   7      339.79      308.41     28.35 o 
   3  15   7       12.57       10.94      8.36 o 
  -4  16   7        0.08       11.12      6.94 o 
  -3  16   7       17.65        5.01     10.47 o 
  -2  16   7        7.83       -2.84     17.54 o 
  -1  16   7       19.90       16.73      6.14 o 
   0  16   7        8.72       -2.97      6.67 o 
   1  16   7       23.45       26.30     10.17 o 
   2  16   7        5.16        0.65      7.08 o 
 -11   0   8      183.78      144.88     21.47 o 
 -10   0   8       40.85       52.63     16.64 o 
  -9   0   8       82.64      107.68     13.61 o 
  -8   0   8      252.13      280.08     20.26 o 
  -7   0   8       20.66       50.21     10.28 o 
  -6   0   8      343.76      391.09     37.96 o 
  -5   0   8        7.96       19.96      9.98 o 
  -4   0   8     1477.41     1512.90     62.91 o 
  -3   0   8       19.87       22.08      7.56 o 
  -2   0   8     1395.13     1306.32     56.26 o 
  -1   0   8       26.76       12.10      8.47 o 
   0   0   8       59.57       77.13      8.17 o 
   1   0   8      156.83      171.49     12.40 o 
   2   0   8        8.01       21.47      7.26 o 
   3   0   8      785.19      798.79     35.39 o 
   4   0   8      312.37      361.74     20.87 o 
   5   0   8     1875.99     2060.04     81.66 o 
   6   0   8      183.73      257.69     19.05 o 
   7   0   8      704.03      741.02     45.97 o 
   8   0   8      444.84      413.16     34.48 o 
 -11   1   8        2.16       -8.99     21.17 o 
 -10   1   8      220.67      220.84     16.92 o 
  -9   1   8       18.94       11.35      7.23 o 
  -8   1   8       90.77       94.13     12.10 o 
  -7   1   8      112.19      131.08     11.12 o 
  -6   1   8       33.80       52.70      8.14 o 
  -5   1   8      130.26      147.25      6.66 o 
  -4   1   8        4.78        5.60      4.99 o 
  -3   1   8      173.43      172.02      8.95 o 
  -2   1   8      682.41      679.68     22.24 o 
  -1   1   8       23.64       31.53      5.44 o 
   0   1   8      819.22      806.28     24.90 o 
   1   1   8        0.66       13.21      6.50 o 
   2   1   8      241.29      246.35     11.44 o 
   3   1   8        4.88       10.84      5.86 o 
   4   1   8      979.80     1000.97     29.62 o 
   5   1   8       64.18      112.95     38.41 o 
   6   1   8      661.48      706.05     32.21 o 
   7   1   8      240.05      273.05     17.19 o 
   8   1   8       14.21       31.59      8.84 o 
 -11   2   8       14.04        9.24      8.55 o 
 -10   2   8       26.55       31.07     14.82 o 
  -9   2   8       72.68       68.11     20.87 o 
  -8   2   8        2.08       18.60      8.97 o 
  -7   2   8      187.05      200.79     35.39 o 
  -6   2   8       45.46       60.70      7.04 o 
  -5   2   8        0.06       -0.23      4.47 o 
  -4   2   8       60.06       89.71     10.15 o 
  -3   2   8      397.68      422.35     17.69 o 
  -2   2   8       70.09       76.86     12.25 o 
  -1   2   8      428.93      469.29     19.66 o 
   0   2   8        0.01       -1.89      5.21 o 
   1   2   8        8.63       10.91      4.76 o 
   2   2   8       28.30       24.70      8.92 o 
   3   2   8        2.64        7.55      4.56 o 
   4   2   8       68.27       86.36     13.61 o 
   5   2   8       36.62       36.98      5.12 o 
   6   2   8      218.65      235.32     13.09 o 
   7   2   8       93.25       77.25     26.62 o 
   8   2   8        9.73        4.10     11.95 o 
 -11   3   8        1.59        5.14     12.70 o 
 -10   3   8      100.59       92.25     10.98 o 
  -9   3   8      163.02      176.78     19.78 o 
  -8   3   8       12.22       11.15      9.26 o 
  -7   3   8      587.61      645.68     18.84 o 
  -6   3   8      159.07      155.60      6.22 o 
  -5   3   8      786.45      810.01     17.59 o 
  -4   3   8        0.11        2.20      3.54 o 
  -3   3   8      805.77      837.44     39.76 o 
  -2   3   8        2.73        9.86      7.86 o 
  -1   3   8      314.49      294.61     12.40 o 
   0   3   8      103.18       84.93     14.06 o 
   1   3   8      127.13      156.97      8.14 o 
   2   3   8      207.23      216.88     10.05 o 
   3   3   8      532.45      507.98     17.62 o 
   4   3   8      393.96      397.68     27.52 o 
   5   3   8       55.46       55.81      5.34 o 
   6   3   8      410.09      424.41     17.74 o 
   7   3   8       22.87       31.56     13.31 o 
   8   3   8       28.45       29.29      8.66 o 
 -10   4   8      122.33      105.43     13.09 o 
  -9   4   8      155.84      165.28     10.17 o 
  -8   4   8      599.71      661.09     21.23 o 
  -7   4   8       23.44       26.02      6.55 o 
  -6   4   8      531.68      594.47     15.25 o 
  -5   4   8       82.71      101.88     12.75 o 
  -4   4   8      497.34      490.68     12.39 o 
  -3   4   8      154.46      159.39     10.22 o 
  -2   4   8      983.92     1014.56     40.06 o 
  -1   4   8      328.17      377.30     25.84 o 
   0   4   8      798.30      757.59     23.26 o 
   1   4   8      716.28      751.97     24.24 o 
   2   4   8      122.45      108.95      9.38 o 
   3   4   8      313.94      302.03     12.62 o 
   4   4   8       87.12       88.98     27.37 o 
   5   4   8       60.72       59.51      6.92 o 
   6   4   8      375.52      364.29     29.94 o 
   7   4   8      163.18      147.71     21.93 o 
 -10   5   8      100.25       70.40      9.30 o 
  -9   5   8      121.96      113.81     17.02 o 
  -8   5   8      186.26      199.34      9.89 o 
  -7   5   8      236.40      237.83      8.00 o 
  -6   5   8       78.69       65.14      4.33 o 
  -5   5   8      180.47      212.08     11.16 o 
  -4   5   8        0.07        0.95      3.59 o 
  -3   5   8      171.36      185.28      6.46 o 
  -2   5   8      197.19      200.47      9.05 o 
  -1   5   8      566.44      560.95     13.65 o 
   0   5   8      404.63      471.57     33.28 o 
   1   5   8      565.70      560.76     25.88 o 
   2   5   8      627.18      673.69     32.68 o 
   3   5   8        1.05      -14.77     17.85 o 
   4   5   8      511.75      479.92     22.84 o 
   5   5   8      178.81      193.27     11.19 o 
   6   5   8       69.48       54.13      7.55 o 
   7   5   8       91.20       93.94      8.53 o 
 -10   6   8        9.61        6.96      7.49 o 
  -9   6   8       12.57       19.01      7.32 o 
  -8   6   8        1.25       -5.68      5.68 o 
  -7   6   8       55.49       48.41      4.94 o 
  -6   6   8        0.70        2.78      5.33 o 
  -5   6   8      216.05      233.46      8.04 o 
  -4   6   8       92.90       87.28      5.12 o 
  -3   6   8       39.50       44.40      3.94 o 
  -2   6   8      215.57      218.99      9.74 o 
  -1   6   8      144.08      142.87      7.03 o 
   0   6   8      208.30      216.08      7.60 o 
   1   6   8      236.69      223.88     19.12 o 
   2   6   8      356.67      350.13     16.65 o 
   3   6   8       84.92       76.33     10.51 o 
   4   6   8       61.11       63.19      9.19 o 
   5   6   8       18.20       17.14      5.52 o 
   6   6   8        2.97        9.35      5.11 o 
   7   6   8      158.81      149.19     12.49 o 
 -10   7   8       37.93       27.73      7.34 o 
  -9   7   8       17.23        9.05      5.87 o 
  -8   7   8       93.46       87.56     10.16 o 
  -7   7   8      247.13      239.94     10.72 o 
  -6   7   8       20.62       17.86      4.08 o 
  -5   7   8      472.68      481.08     13.45 o 
  -4   7   8      195.26      198.63      9.58 o 
  -3   7   8        3.10        9.63      3.93 o 
  -2   7   8      176.72      196.75     10.22 o 
  -1   7   8       12.45       14.53      4.65 o 
   0   7   8      101.45      103.24      5.23 o 
   1   7   8       54.96       55.32      4.59 o 
   2   7   8      288.82      314.76     20.72 o 
   3   7   8      141.38      161.13     15.02 o 
   4   7   8      410.36      427.08     15.36 o 
   5   7   8      169.28      176.68     10.39 o 
   6   7   8      373.56      359.89     39.56 o 
   7   7   8       29.44       18.38     11.53 o 
  -9   8   8      148.35      123.41     14.76 o 
  -8   8   8       53.27       49.91      7.82 o 
  -7   8   8      524.01      517.47     19.12 o 
  -6   8   8      908.55      925.17     25.98 o 
  -5   8   8       31.77       26.32      4.49 o 
  -4   8   8     1550.30     1767.85     62.47 o 
  -3   8   8      220.14      233.91      8.25 o 
  -2   8   8      424.20      478.08     12.36 o 
  -1   8   8      185.59      208.53      7.12 o 
   0   8   8      114.36      114.38      5.52 o 
   1   8   8     1161.06     1266.92     38.94 o 
   2   8   8       23.70       19.64      4.68 o 
   3   8   8     1734.19     1783.71    122.43 o 
   4   8   8      120.73      104.72     13.13 o 
   5   8   8      409.44      470.39     27.67 o 
   6   8   8      379.16      315.78     22.29 o 
  -9   9   8        0.60       -3.46      7.60 o 
  -8   9   8       46.42       48.68     14.48 o 
  -7   9   8       67.89       66.73      7.01 o 
  -6   9   8      197.80      175.38      9.87 o 
  -5   9   8      430.84      435.14     13.03 o 
  -4   9   8        0.14       -4.54      4.54 o 
  -3   9   8      172.12      188.25      9.69 o 
  -2   9   8      346.79      369.35     10.92 o 
  -1   9   8       18.88       30.74      8.80 o 
   0   9   8      576.66      620.26     52.28 o 
   1   9   8       19.32       16.31      5.91 o 
   2   9   8      792.65      849.51     27.85 o 
   3   9   8        6.62       -0.88     12.10 o 
   4   9   8      608.88      619.53     59.13 o 
   5   9   8       53.63       64.52     10.38 o 
   6   9   8      134.39      105.86     16.64 o 
  -9  10   8        0.19       -9.56      9.56 o 
  -8  10   8       36.74       23.24      9.51 o 
  -7  10   8        6.60       -3.26      8.49 o 
  -6  10   8       10.31       11.93      7.16 o 
  -5  10   8       35.33       37.77      9.40 o 
  -4  10   8       13.87       12.83      5.32 o 
  -3  10   8       31.93       21.07      6.72 o 
  -2  10   8       29.46       42.34     11.48 o 
  -1  10   8        0.77        7.68      5.17 o 
   0  10   8        1.06        0.85      6.08 o 
   1  10   8        7.96        7.74      5.02 o 
   2  10   8        3.07        3.90      6.78 o 
   3  10   8        2.46       10.67      8.48 o 
   4  10   8        0.07        2.86     10.13 o 
   5  10   8       49.86       46.44      6.96 o 
   6  10   8        4.43       -5.44     11.80 o 
  -8  11   8       34.05       31.34     10.69 o 
  -7  11   8      128.88      140.76     17.54 o 
  -6  11   8       42.18       42.39      9.40 o 
  -5  11   8      235.24      250.85     11.95 o 
  -4  11   8        1.65       -4.76      5.67 o 
  -3  11   8      105.70      133.45      7.88 o 
  -2  11   8       89.28       84.41      8.55 o 
  -1  11   8       54.65       62.08     10.32 o 
   0  11   8      241.37      262.43     19.72 o 
   1  11   8      120.67      143.04     15.69 o 
   2  11   8      288.20      318.77     17.60 o 
   3  11   8       25.83       30.15      6.12 o 
   4  11   8      173.72      190.15     16.79 o 
   5  11   8        8.24        0.77      6.75 o 
  -7  12   8       70.24       76.03      9.60 o 
  -6  12   8      256.55      279.30     17.97 o 
  -5  12   8        0.21       -4.42      7.38 o 
  -4  12   8      425.55      459.28     18.20 o 
  -3  12   8      233.00      225.19     10.82 o 
  -2  12   8      510.35      555.53     18.14 o 
  -1  12   8      924.16      992.97     41.42 o 
   0  12   8      178.33      179.80     22.13 o 
   1  12   8     1221.77     1339.60     37.79 o 
   2  12   8        0.15       -6.87      6.87 o 
   3  12   8      276.18      290.48     32.19 o 
   4  12   8       77.30       70.73     13.76 o 
  -7  13   8      101.86       49.60     13.61 o 
  -6  13   8       15.20        8.58      9.46 o 
  -5  13   8      206.01      207.05     43.40 o 
  -4  13   8        0.24       -3.42      7.30 o 
  -3  13   8      496.88      507.65     55.35 o 
  -2  13   8       45.96       45.50      8.34 o 
  -1  13   8      899.79      936.15     37.01 o 
   0  13   8      427.18      446.79     19.73 o 
   1  13   8      105.07       92.92     10.61 o 
   2  13   8      354.33      353.86     18.39 o 
   3  13   8      115.15       90.71     22.38 o 
   4  13   8       82.72       68.96     18.75 o 
  -6  14   8        0.06       18.15     12.40 o 
  -5  14   8        8.61       10.36     14.06 o 
  -4  14   8        2.00       -1.24      9.06 o 
  -3  14   8       50.13       49.41      7.45 o 
  -2  14   8       82.32       59.71      8.68 o 
  -1  14   8       99.98       92.32     12.71 o 
   0  14   8      198.88      154.52     11.75 o 
   1  14   8        0.58        2.86      8.73 o 
   2  14   8        4.58        6.98      6.01 o 
   3  14   8        1.18       -4.78      9.06 o 
  -4  15   8        5.00       -1.61      9.79 o 
  -3  15   8       96.09       86.45     11.43 o 
  -2  15   8      180.54      192.71     26.53 o 
  -1  15   8       42.06       37.62      6.74 o 
   0  15   8      404.05      331.34     16.63 o 
   1  15   8        0.06        1.14      7.99 o 
 -10   1   9      112.43      117.48     24.95 o 
  -9   1   9       50.71       64.77     12.32 o 
  -8   1   9      241.10      252.12     16.03 o 
  -7   1   9        1.76       39.83     49.00 o 
  -6   1   9      563.76      622.86     17.97 o 
  -5   1   9       36.23       49.13      4.77 o 
  -4   1   9      112.74      118.11      8.70 o 
  -3   1   9      683.96      681.45     25.86 o 
  -2   1   9      361.27      330.42     13.45 o 
  -1   1   9      343.53      356.44     15.93 o 
   0   1   9      275.85      283.38     12.30 o 
   1   1   9      582.71      627.38     22.21 o 
   2   1   9      124.00      117.55     15.58 o 
   3   1   9      999.71     1032.67     31.93 o 
   4   1   9      380.88      405.76     16.64 o 
   5   1   9        6.39        4.54      7.14 o 
   6   1   9      323.81      306.05     18.71 o 
   7   1   9      290.70      260.95     18.39 o 
 -10   2   9        3.94       -9.56      9.56 o 
  -9   2   9      512.09      594.58     30.38 o 
  -8   2   9       68.47       82.46     12.85 o 
  -7   2   9      741.16      822.46     29.86 o 
  -6   2   9      281.35      314.75     26.28 o 
  -5   2   9      771.11      812.29     58.79 o 
  -4   2   9     1109.68     1175.78     56.13 o 
  -3   2   9       46.02       42.85      6.62 o 
  -2   2   9      919.60      888.61     30.47 o 
  -1   2   9     1270.85     1320.89     44.91 o 
   0   2   9      506.11      499.00     18.64 o 
   1   2   9      815.05      863.90     29.92 o 
   2   2   9      449.95      475.20     18.92 o 
   3   2   9     1218.47     1227.22     82.57 o 
   4   2   9        5.45        3.96      6.89 o 
   5   2   9     1218.84     1303.66     37.66 o 
   6   2   9      208.38      211.79     14.07 o 
   7   2   9      174.31      148.91     15.28 o 
 -10   3   9       69.36       65.96     11.55 o 
  -9   3   9       27.27       17.23      9.01 o 
  -8   3   9      125.08      120.06     10.69 o 
  -7   3   9      178.88      205.23     13.98 o 
  -6   3   9       49.19       55.37      5.78 o 
  -5   3   9      351.66      358.67     18.31 o 
  -4   3   9        0.18        1.05      3.89 o 
  -3   3   9      427.82      436.42     20.74 o 
  -2   3   9       34.73       32.13      6.07 o 
  -1   3   9      134.13      130.87      9.52 o 
   0   3   9      293.23      289.18     17.69 o 
   1   3   9       42.15       34.96      6.83 o 
   2   3   9      974.66      974.33     31.03 o 
   3   3   9        2.55       -2.48      6.81 o 
   4   3   9      574.45      620.43     61.40 o 
   5   3   9       48.84       40.39      6.58 o 
   6   3   9       48.67       40.06     11.64 o 
 -10   4   9        6.11        5.65      8.66 o 
  -9   4   9        4.61        0.17      6.25 o 
  -8   4   9        0.62       -9.29     10.08 o 
  -7   4   9        1.62       -5.58      5.58 o 
  -6   4   9        3.53       10.34      3.64 o 
  -5   4   9        0.93        0.51      4.05 o 
  -4   4   9        4.61        4.24      6.85 o 
  -3   4   9       86.01       83.53      8.76 o 
  -2   4   9       30.90       30.35      5.46 o 
  -1   4   9       91.49       84.57      5.57 o 
   0   4   9      100.39      108.70     13.01 o 
   1   4   9        9.25       14.41      6.82 o 
   2   4   9       32.34       37.37      9.53 o 
   3   4   9      126.35      118.48     10.02 o 
   4   4   9        1.00        9.40      7.85 o 
   5   4   9       23.04       27.16     19.51 o 
   6   4   9        1.11        4.26      9.29 o 
  -9   5   9        0.25        4.41      6.74 o 
  -8   5   9      162.19      185.24     10.97 o 
  -7   5   9      198.51      185.28     13.87 o 
  -6   5   9       30.93       32.91      5.66 o 
  -5   5   9      577.93      591.19     15.10 o 
  -4   5   9       17.48       17.80      7.38 o 
  -3   5   9      463.84      473.82     20.04 o 
  -2   5   9        0.34       -3.83      4.62 o 
  -1   5   9      371.17      419.10     32.41 o 
   0   5   9      148.03      176.38     10.92 o 
   1   5   9       50.87       63.26     14.05 o 
   2   5   9      568.88      608.15     40.97 o 
   3   5   9        0.76        5.05      5.75 o 
   4   5   9      284.05      293.73     14.60 o 
   5   5   9        3.79       -2.26      5.52 o 
   6   5   9      206.04      182.56     13.28 o 
  -9   6   9      210.03      191.33     13.23 o 
  -8   6   9       53.78       57.55      9.17 o 
  -7   6   9      173.14      201.92     13.57 o 
  -6   6   9      671.35      703.09     18.17 o 
  -5   6   9        3.71       -2.95      5.41 o 
  -4   6   9      439.22      460.72     27.20 o 
  -3   6   9       17.49       16.34      4.26 o 
  -2   6   9      556.34      604.59     16.34 o 
  -1   6   9        4.17        4.38      5.03 o 
   0   6   9      733.40      765.26     35.15 o 
   1   6   9      641.31      649.85     44.30 o 
   2   6   9       12.38        2.35      6.79 o 
   3   6   9     1031.92     1072.41     90.73 o 
   4   6   9      149.11      151.56     13.04 o 
   5   6   9      838.59      864.51     33.54 o 
   6   6   9        1.68        5.44      9.68 o 
  -9   7   9        0.22       -4.11      7.05 o 
  -8   7   9      112.54      113.54      9.92 o 
  -7   7   9      148.37      142.22     18.20 o 
  -6   7   9       19.40       14.03      4.74 o 
  -5   7   9      451.76      443.82     16.98 o 
  -4   7   9        7.47       16.70      5.02 o 
  -3   7   9      779.49      770.11     19.40 o 
  -2   7   9        9.68        9.90      4.29 o 
  -1   7   9      848.42      834.89     29.42 o 
   0   7   9      215.53      207.85     18.55 o 
   1   7   9      202.14      204.07     23.50 o 
   2   7   9      595.33      592.14     57.23 o 
   3   7   9        9.60        7.70      6.16 o 
   4   7   9      179.57      164.29     14.67 o 
   5   7   9       79.24       66.17     14.67 o 
   6   7   9      141.61      142.46     20.87 o 
  -9   8   9       11.31        8.35      6.89 o 
  -8   8   9        3.65       -6.55      7.45 o 
  -7   8   9        5.25        6.57      6.83 o 
  -6   8   9       14.26        7.65      5.22 o 
  -5   8   9       40.46       36.28      4.93 o 
  -4   8   9        4.06        7.57      4.43 o 
  -3   8   9       10.63       15.02      4.02 o 
  -2   8   9       76.27       64.80      5.99 o 
  -1   8   9        9.70       10.27      4.28 o 
   0   8   9       20.09        9.84      6.88 o 
   1   8   9        0.38       -5.75      6.19 o 
   2   8   9       11.80        8.64      8.49 o 
   3   8   9        2.88       -0.64      7.14 o 
   4   8   9        0.03       -9.00      9.00 o 
   5   8   9        9.46        1.85      9.45 o 
  -8   9   9      228.07      209.47     17.87 o 
  -7   9   9      167.64      180.48     24.80 o 
  -6   9   9       73.27       82.09      7.70 o 
  -5   9   9      233.67      268.54     12.42 o 
  -4   9   9       15.93       18.82      5.47 o 
  -3   9   9      166.08      188.27      9.55 o 
  -2   9   9        9.40        3.60      7.84 o 
  -1   9   9      264.80      271.05     11.34 o 
   0   9   9      160.57      179.25     18.70 o 
   1   9   9       35.93       24.11      6.17 o 
   2   9   9      360.80      382.84     18.82 o 
   3   9   9        6.56        9.94     18.75 o 
   4   9   9       75.20       58.85      9.50 o 
   5   9   9        4.52       14.19     12.55 o 
  -8  10   9       67.97       56.04     10.89 o 
  -7  10   9       18.13       12.65      8.00 o 
  -6  10   9      316.47      301.09     16.30 o 
  -5  10   9       15.81       31.10     12.04 o 
  -4  10   9      296.59      326.18     15.29 o 
  -3  10   9        1.14       -1.23      6.77 o 
  -2  10   9      234.32      257.51     15.23 o 
  -1  10   9      148.31      157.99      9.71 o 
   0  10   9      133.14      142.43     16.32 o 
   1  10   9      394.76      420.17     22.11 o 
   2  10   9        0.60       -1.48      7.10 o 
   3  10   9      263.69      313.95     20.60 o 
   4  10   9        5.18       -2.13      9.29 o 
  -7  11   9       80.27       72.09     11.00 o 
  -6  11   9       17.36       -1.19      8.37 o 
  -5  11   9      268.87      267.99     15.42 o 
  -4  11   9        1.44       -4.47      6.92 o 
  -3  11   9      457.26      505.70     20.41 o 
  -2  11   9       60.75       64.78      7.97 o 
  -1  11   9      272.74      300.10     18.62 o 
   0  11   9      216.83      212.15     12.13 o 
   1  11   9       36.61       44.36      7.07 o 
   2  11   9      223.16      206.80     13.41 o 
   3  11   9        0.02       -7.86     13.01 o 
  -6  12   9        2.08       -7.56     11.80 o 
  -5  12   9        4.13       -7.43      7.43 o 
  -4  12   9       50.20       56.52      7.34 o 
  -3  12   9        7.91       -0.66      7.90 o 
  -2  12   9      106.56      112.08     15.79 o 
  -1  12   9        9.49       13.79     10.94 o 
   0  12   9      100.15       72.92      9.67 o 
   1  12   9        8.75        6.82      5.78 o 
   2  12   9        1.60       -1.42      5.69 o 
   3  12   9        1.16        9.98     16.94 o 
  -5  13   9       80.83       58.98     18.15 o 
  -4  13   9        1.04       -4.59      7.02 o 
  -3  13   9      111.01      104.88     10.04 o 
  -2  13   9      110.44       99.79     10.05 o 
  -1  13   9        0.78        6.90     10.69 o 
   0  13   9      225.55      228.05     14.45 o 
   1  13   9       30.13       31.18      8.93 o 
   2  13   9       95.06       78.24     25.26 o 
  -3  14   9       56.91       64.07     13.91 o 
  -2  14   9      202.43      167.67     18.13 o 
  -1  14   9      245.05      211.64     24.72 o 
   0  14   9      109.87       66.47     11.19 o 
  -9   0  10      205.45      217.77     25.41 o 
  -8   0  10       19.63       49.91     13.61 o 
  -7   0  10      932.21      867.75     50.51 o 
  -6   0  10      173.65      237.22     13.93 o 
  -5   0  10      904.13      938.53     46.58 o 
  -4   0  10      460.09      417.09     26.01 o 
  -3   0  10        2.02      -10.28     10.28 o 
  -2   0  10      366.73      337.85     21.17 o 
  -1   0  10      675.28      703.21     36.60 o 
   0   0  10      742.12      773.08     35.09 o 
   1   0  10     1842.11     2008.62     88.02 o 
   2   0  10     1260.89     1328.70     61.10 o 
   3   0  10     1311.47     1271.84     60.19 o 
   4   0  10      213.36      209.30     20.57 o 
   5   0  10      154.44      130.36     15.43 o 
  -9   1  10        8.76       -4.40      9.68 o 
  -8   1  10      498.39      491.94     26.46 o 
  -7   1  10       44.22       68.76     14.67 o 
  -6   1  10      757.46      751.78     22.81 o 
  -5   1  10      339.75      345.58     38.75 o 
  -4   1  10      109.81      129.36      9.94 o 
  -3   1  10      352.23      325.36     33.12 o 
  -2   1  10      173.00      158.51     10.67 o 
  -1   1  10      130.66      122.73      8.86 o 
   0   1  10      469.25      492.19     19.07 o 
   1   1  10      191.96      195.61     11.97 o 
   2   1  10      932.16      946.51     34.33 o 
   3   1  10       26.97       18.41     11.80 o 
   4   1  10      874.35      860.23     38.57 o 
   5   1  10       33.26       23.18      8.33 o 
  -9   2  10        1.28       -9.76      9.76 o 
  -8   2  10       48.21       45.85     10.42 o 
  -7   2  10       11.07        9.00      8.22 o 
  -6   2  10        1.83       71.38     34.72 o 
  -5   2  10       30.05       32.57      7.77 o 
  -4   2  10       56.22       67.72     13.97 o 
  -3   2  10      155.41      146.41     10.37 o 
  -2   2  10        8.44        6.69     10.13 o 
  -1   2  10        0.81        5.49      6.09 o 
   0   2  10       83.49       85.02      8.22 o 
   1   2  10       89.51       74.03      9.09 o 
   2   2  10       17.23       16.35      8.35 o 
   3   2  10       11.28       15.75     14.06 o 
   4   2  10       60.40       45.83     11.95 o 
   5   2  10       83.97       66.03      7.88 o 
  -9   3  10        0.31        7.35     10.28 o 
  -8   3  10      206.79      218.29     19.36 o 
  -7   3  10      180.92      181.49     12.57 o 
  -6   3  10      179.92      152.62      8.81 o 
  -5   3  10      285.88      307.31     13.55 o 
  -4   3  10       71.74       70.83      8.47 o 
  -3   3  10      351.85      350.32     12.39 o 
  -2   3  10       75.73       73.69      7.91 o 
  -1   3  10      844.30      855.61     29.41 o 
   0   3  10      866.21      852.15     31.21 o 
   1   3  10      444.16      449.48     29.94 o 
   2   3  10      555.66      580.18     26.47 o 
   3   3  10        0.75       -8.27      8.27 o 
   4   3  10       14.81       15.39      7.92 o 
   5   3  10       29.33       30.10      8.81 o 
  -9   4  10      383.09      319.04     25.41 o 
  -8   4  10       36.42       12.70     12.40 o 
  -7   4  10      356.09      355.28     20.88 o 
  -6   4  10      265.30      264.51     11.67 o 
  -5   4  10       66.41       64.45     10.26 o 
  -4   4  10     1152.56     1167.03     31.90 o 
  -3   4  10        7.30       10.04      5.50 o 
  -2   4  10     1788.99     1860.14     77.57 o 
  -1   4  10      135.92      137.73      9.38 o 
   0   4  10      900.65      923.00     49.15 o 
   1   4  10      779.84      810.27     29.24 o 
   2   4  10       87.67       71.85     19.21 o 
   3   4  10      928.07      902.17     38.37 o 
   4   4  10       25.19       37.65     22.08 o 
   5   4  10      289.87      262.31     15.25 o 
  -8   5  10       25.11       33.24      8.62 o 
  -7   5  10       16.41       18.54      7.96 o 
  -6   5  10       60.45       48.60      5.49 o 
  -5   5  10      303.74      306.71     18.47 o 
  -4   5  10      108.19      112.88      8.04 o 
  -3   5  10      841.38      865.48     44.38 o 
  -2   5  10       15.02       -4.42      6.13 o 
  -1   5  10      753.06      776.35     33.52 o 
   0   5  10        0.71       -1.43      4.89 o 
   1   5  10      367.07      400.82     34.23 o 
   2   5  10       90.83       85.24      7.41 o 
   3   5  10       29.88       12.04      5.91 o 
   4   5  10      503.06      469.63     29.35 o 
   5   5  10       15.61       15.05      9.07 o 
  -8   6  10       16.88       11.16      7.49 o 
  -7   6  10        8.80       13.08      7.32 o 
  -6   6  10        1.22       -1.34      5.99 o 
  -5   6  10       37.22       35.58      5.83 o 
  -4   6  10       14.04        9.48      4.60 o 
  -3   6  10       74.96       69.99     11.36 o 
  -2   6  10        3.02        6.53      6.39 o 
  -1   6  10       37.66       30.70      5.86 o 
   0   6  10        4.31        4.99      5.90 o 
   1   6  10       16.70       16.69      6.92 o 
   2   6  10        5.38       -2.39      9.63 o 
   3   6  10        1.52       -0.13      4.78 o 
   4   6  10        2.72       -0.23      7.66 o 
  -8   7  10      163.24      140.66     11.57 o 
  -7   7  10        0.27       -4.33      6.62 o 
  -6   7  10       59.65       53.01      5.78 o 
  -5   7  10      136.86      121.07     10.78 o 
  -4   7  10        0.16        2.89      6.34 o 
  -3   7  10      232.67      218.62     18.54 o 
  -2   7  10       17.21       17.91      4.75 o 
  -1   7  10      170.11      159.52      8.90 o 
   0   7  10       82.82       69.98      6.18 o 
   1   7  10        8.90       11.49     12.40 o 
   2   7  10      129.44      135.94     13.30 o 
   3   7  10        2.57       -6.72      7.93 o 
   4   7  10      373.61      333.10     49.75 o 
  -7   8  10      113.41      117.65     12.23 o 
  -6   8  10      169.13      150.02     10.27 o 
  -5   8  10       50.09       41.52      6.94 o 
  -4   8  10      635.42      665.70     25.42 o 
  -3   8  10        4.64        7.70      8.09 o 
  -2   8  10      846.82      869.05     36.34 o 
  -1   8  10       56.35       52.61      8.00 o 
   0   8  10      263.06      267.82     34.48 o 
   1   8  10      144.63      147.01     12.19 o 
   2   8  10       96.03       97.88     29.19 o 
   3   8  10      183.43      174.99     15.93 o 
  -7   9  10       10.09       11.49      9.20 o 
  -6   9  10       26.98       27.96     11.64 o 
  -5   9  10       26.07       26.01      9.13 o 
  -4   9  10       32.62       19.22      8.59 o 
  -3   9  10       93.32       91.05     10.84 o 
  -2   9  10        4.80       12.39     14.90 o 
  -1   9  10      158.56      173.35     14.41 o 
   0   9  10        7.63       -2.72     10.27 o 
   1   9  10       39.27       48.98     13.31 o 
   2   9  10       23.07       10.58     22.08 o 
   3   9  10        8.54       11.32     10.03 o 
  -6  10  10       21.64       30.89     10.82 o 
  -5  10  10       23.51       10.45      8.10 o 
  -4  10  10        3.34        6.86      6.47 o 
  -3  10  10       12.69        1.53      7.45 o 
  -2  10  10        1.56        6.68      5.95 o 
  -1  10  10        0.37       -1.13     10.86 o 
   0  10  10       21.29       17.93      6.44 o 
   1  10  10        5.78        7.37      9.23 o 
   2  10  10        0.01       -4.87      9.34 o 
  -5  11  10       14.65       31.12      8.43 o 
  -4  11  10       38.09       39.92      7.74 o 
  -3  11  10      127.28      118.91     11.47 o 
  -2  11  10        3.18       27.00      8.18 o 
  -1  11  10      166.35      185.11     30.08 o 
   0  11  10       61.65       64.03     14.38 o 
   1  11  10       73.07       86.93     25.10 o 
  -4  12  10       76.26       84.65     11.01 o 
  -3  12  10        8.51        6.23      6.97 o 
  -2  12  10      284.61      264.76     16.28 o 
  -1  12  10        3.45       11.79      6.56 o 
   0  12  10      220.55      202.51     14.88 o 
  -8   1  11       32.83        7.89      9.84 o 
  -7   1  11        2.04        3.73      8.95 o 
  -6   1  11       13.44       12.18      7.97 o 
  -5   1  11       20.15       11.81      9.70 o 
  -4   1  11      105.48       89.38     12.55 o 
  -3   1  11      375.48      355.58     33.12 o 
  -2   1  11      115.94      117.29     10.14 o 
  -1   1  11      707.25      720.44     75.92 o 
   0   1  11        3.75       11.48     15.27 o 
   1   1  11      175.85      202.02     14.82 o 
   2   1  11       52.38       63.48     28.13 o 
   3   1  11       17.01        3.66     10.05 o 
   4   1  11       55.46       45.35     19.51 o 
  -8   2  11       41.90       31.64      8.86 o 
  -7   2  11      117.06       91.99     16.48 o 
  -6   2  11      191.99      168.02     13.73 o 
  -5   2  11      117.72      125.76     15.24 o 
  -4   2  11      438.85      424.99     17.05 o 
  -3   2  11       15.57        1.18      6.54 o 
  -2   2  11      588.41      550.77     23.89 o 
  -1   2  11       74.90       68.06     23.29 o 
   0   2  11      427.34      443.55     19.41 o 
   1   2  11      301.03      304.63     18.82 o 
   2   2  11       24.14       21.51      6.93 o 
   3   2  11      322.28      245.05     17.75 o 
   4   2  11       32.97       13.51      5.98 o 
  -8   3  11      134.71      120.18     14.10 o 
  -7   3  11       33.34       20.20      7.83 o 
  -6   3  11      381.79      332.05     21.83 o 
  -5   3  11      372.10      388.29     17.52 o 
  -4   3  11       52.75       49.64      6.65 o 
  -3   3  11      234.66      222.26     12.91 o 
  -2   3  11        5.32        0.67     10.89 o 
  -1   3  11       58.60       44.98      9.72 o 
   0   3  11       50.72       37.40      8.17 o 
   1   3  11      262.53      236.48     15.07 o 
   2   3  11      483.34      450.52     25.66 o 
   3   3  11      118.60      106.91     11.01 o 
   4   3  11      306.40      204.14     18.30 o 
  -7   4  11      105.35       80.74     11.61 o 
  -6   4  11       19.06       17.27      8.15 o 
  -5   4  11       58.99       43.99      9.94 o 
  -4   4  11       22.91       23.48      7.89 o 
  -3   4  11       60.23       57.87      9.74 o 
  -2   4  11       94.06       87.86      8.88 o 
  -1   4  11        1.15       -3.13      7.12 o 
   0   4  11        2.55       -6.29     13.10 o 
   1   4  11        9.26       -6.04      7.48 o 
   2   4  11      104.58       70.38     22.84 o 
   3   4  11      204.89      165.71     14.75 o 
  -7   5  11       42.02       18.71      8.36 o 
  -6   5  11        2.00        5.00      8.45 o 
  -5   5  11       76.17       62.98      9.57 o 
  -4   5  11        6.17       14.76      5.35 o 
  -3   5  11      298.90      272.05     22.49 o 
  -2   5  11        2.93       -6.10      6.10 o 
  -1   5  11      401.69      371.53     34.25 o 
   0   5  11       98.63      100.71     31.94 o 
   1   5  11      113.55      102.43      9.06 o 
   2   5  11      114.28       93.22     13.17 o 
   3   5  11       39.13       31.71      8.04 o 
  -7   6  11      180.33      141.12     15.07 o 
  -6   6  11       60.85       42.18     11.04 o 
  -5   6  11      153.89      147.42     11.42 o 
  -4   6  11      326.36      277.14     15.34 o 
  -3   6  11       35.11       29.49      6.39 o 
  -2   6  11      384.43      380.39     17.56 o 
  -1   6  11        0.15        8.08      5.90 o 
   0   6  11      452.46      507.15     26.95 o 
   1   6  11       35.26       41.22      9.51 o 
   2   6  11      300.25      262.51     19.21 o 
   3   6  11      285.45      196.90     26.31 o 
  -6   7  11      137.66      110.32     13.37 o 
  -5   7  11       91.15       70.36     10.72 o 
  -4   7  11        5.57       -7.99      8.40 o 
  -3   7  11      245.99      246.02     18.00 o 
  -2   7  11        8.39       10.59      7.70 o 
  -1   7  11      327.42      356.81     36.45 o 
   0   7  11       25.02       20.75     18.75 o 
   1   7  11      260.62      283.66     31.46 o 
   2   7  11       72.48       43.24     10.47 o 
  -5   8  11        0.25        9.04     10.20 o 
  -4   8  11        0.22        3.85      6.43 o 
  -3   8  11        0.01        3.45      7.41 o 
  -2   8  11       11.78        9.81      7.57 o 
  -1   8  11       12.88       -0.90     11.50 o 
   0   8  11        9.49       -7.98     14.22 o 
   1   8  11       33.54       35.65      8.95 o 
  -5   9  11       24.77       15.12     10.89 o 
  -4   9  11        3.05        4.66      7.03 o 
  -3   9  11      115.86      104.71     10.81 o 
  -2   9  11        0.03        8.34     11.21 o 
  -1   9  11      111.85       83.04     19.81 o 
   0   9  11        3.98       12.79      9.66 o 
  -3  10  11       44.18       50.21      8.43 o 
  -2  10  11      303.38      287.40     17.75 o 
  -1  10  11       16.86       19.07      9.94 o 
  -6   0  12        3.61       16.94     16.03 o 
  -5   0  12      101.59       81.06     18.45 o 
  -4   0  12       12.58       12.40     11.19 o 
  -3   0  12       68.01       73.50     17.54 o 
  -2   0  12       73.54       72.29     15.73 o 
  -1   0  12      272.70      213.23     23.29 o 
   0   0  12      370.00      356.60     32.06 o 
   1   0  12       55.96       56.86     12.70 o 
   2   0  12      414.39      302.76     32.36 o 
  -6   1  12       55.61       34.79     11.95 o 
  -5   1  12      125.75       88.71     27.52 o 
  -4   1  12       12.58       -3.06      5.44 o 
  -3   1  12       32.22       28.70     15.43 o 
  -2   1  12       25.02       18.80     18.15 o 
  -1   1  12       23.26       17.98      8.64 o 
   0   1  12       24.62        5.47     10.90 o 
   1   1  12       71.65       63.22     31.30 o 
   2   1  12       25.69       26.88      9.44 o 
  -6   2  12       26.29        9.73      9.38 o 
  -5   2  12       16.52       13.77      8.64 o 
  -4   2  12       13.45       16.98      9.21 o 
  -3   2  12        4.70        5.84      6.11 o 
  -2   2  12       46.71       49.24      8.35 o 
  -1   2  12       18.98       11.85      8.57 o 
   0   2  12       76.34       46.15     10.46 o 
   1   2  12      119.00      102.23     12.25 o 
  -6   3  12       10.11        4.84      9.65 o 
  -5   3  12        0.44        9.21      7.84 o 
  -4   3  12       26.02       22.18      8.56 o 
  -3   3  12      114.50       90.95      9.17 o 
  -2   3  12       64.80       61.61      7.75 o 
  -1   3  12      289.40      236.43     17.05 o 
   0   3  12       85.15       34.68     10.51 o 
   1   3  12      188.17      176.75     15.50 o 
  -5   4  12       92.63       84.16     11.33 o 
  -4   4  12      274.44      216.68     15.37 o 
  -3   4  12      175.23      145.42     20.69 o 
  -2   4  12      379.16      337.45     39.52 o 
  -1   4  12       89.68       59.21     16.64 o 
   0   4  12      304.42      256.78     49.26 o 
   1   4  12        5.99        6.09      7.32 o 
  -5   5  12       32.87       28.34     12.10 o 
  -4   5  12      126.72       97.14     10.01 o 
  -3   5  12       53.55       45.67     12.97 o 
  -2   5  12       30.29       26.51      7.62 o 
  -1   5  12      153.99      137.81     13.78 o 
   0   5  12       55.32       52.00     22.38 o 
  -4   6  12        0.09       -4.84     14.22 o 
  -3   6  12        5.19        2.34     16.33 o 
  -2   6  12        0.02      -10.74     10.74 o 
  -1   6  12       12.90       -6.67     25.26 o 
   0   6  12        9.93       14.64      8.97 o 
  -2   7  12       62.51       37.50     13.31 o 
                                                 
